# Supplementary material for: Pomegranate-derived nanovesicles as therapeutic agents for acute pancreatitis in a murine model: anti-inflammatory, antioxidant, and endocrine-protective properties
Source: Extracell Vesicles Circ Nucl Acids. 2026 Mar 10;7(1):328–53. doi: 10.20517/evcna.2025.145 (PMC13074296; doi:10.20517/evcna.2025.145)
Supplement: Supplementary file 1 [file evcna-7-1-328-SupplementaryMaterials.zip]

Archive with 6 entries (5 files):
- evcna60145-SupplementaryMaterials/Supplementary Table 1.xlsx
- evcna60145-SupplementaryMaterials/Supplementary Table 2.xlsx
- evcna60145-SupplementaryMaterials/Supplementary Table 3.xlsx
- evcna60145-SupplementaryMaterials/Supplementary Table 4.xlsx
- evcna60145-SupplementaryMaterials/Supplementary Table 5.xlsx
- evcna60145-SupplementaryMaterials/
