# Supplementary material for: Pomegranate-derived nanovesicles as therapeutic agents for acute pancreatitis in a murine model: anti-inflammatory, antioxidant, and endocrine-protective properties
Source: Extracell Vesicles Circ Nucl Acids. 2026 Mar 10;7(1):328–53. doi: 10.20517/evcna.2025.145 (PMC13074296; doi:10.20517/evcna.2025.145)
Supplement: Supplementary file 1 [file evcna-7-1-328-SupplementaryMaterials.zip › evcna60145-SupplementaryMaterials/Supplementary Table 1.xlsx]

## Sheet: Hoja1
Supplementary Table 1. Raw label-free quantification (LFQ) intensity values for all quantified proteins in plasma EVs.
Index	Peak Name	AP1	AP2	AP3	AP-PG1	AP-PG2	AP-PG3	Cnt1	Cnt2	Cnt3
1	A0A075B5J7;A0A0G2JF45	0	81.9381	195.941	562.739	0	0	1978.8	2609.36	589.674
2	A0A075B5J9;A0A075B5K3;A0A0G2JDN5;A0A0G2JFA8	85467.6	128321	159807	149955	43068.7	91227.6	228180	292156	320128
3	A0A075B5K0	22254.1	30417.4	29237	31565.4	24938.5	23852.9	12411.3	31559.4	18003.2
4	A0A075B5K1;A0A0G2JEK4	877.714	0	11076.1	530.529	0	974.086	1297.1	1633.06	4195.77
5	A0A075B5K2	32392.3	55987.8	23547.9	34745.4	14317.5	43460.1	25457	78388.6	56690.2
6	A0A075B5K6	11401.7	27439.7	19303.9	35844.3	7932.73	19824.5	18719.7	15540.4	16183.7
7	A0A075B5K7;A0A0G2JG36	4231.28	15877	9353.19	8969.83	2446.31	2604.18	4217.04	10902	5696.62
8	A0A075B5K9;A0A0G2JGF9	3185.59	9120.94	2391.49	3250.37	1613.7	0	8116.58	9949.75	6843.82
9	A0A075B5L0	34970.7	84497.4	25976.8	79857.5	30002.8	34276.6	70775.8	44318.9	49368
10	A0A075B5L1	1089.99	2218.43	682.351	2550.2	550.215	0	1823.69	1255.45	984.436
11	A0A075B5L2;A0A679F8Q6	397.383	2232.29	1497.29	1998.7	787.615	777.299	826.581	1500.25	1544.67
12	A0A075B5L4;A0A0G2JGW8	6101.41	7390.85	3723.09	7361.27	9381.88	0	5993.19	3558.58	3518.79
13	A0A075B5L5;A0A0G2JGE7	5399.76	11549.8	6021.31	6200.94	4744.7	6430.93	2414.23	1655.03	6774.56
14	A0A075B5L7	15001.2	9708.4	10663.7	19372.7	3345.24	5221.54	3732.78	12882.6	12615.3
15	A0A075B5M1	10769.9	20272.5	12309.4	13299.9	2255.3	9737.24	12412.4	13504.9	14897.9
16	A0A075B5M3	33846.3	19655.7	17689.3	25388.5	5720.53	33769.8	11734.7	11126	19266.9
17	A0A075B5M4	4002.98	17423.7	4735.49	5141.95	2418.3	4849.01	6874.15	4017.4	13187.8
18	A0A075B5M7	39378.8	57549.5	13485.2	14705.1	5636.32	12952.1	14783.3	44454.3	15407.6
19	A0A075B5M8;A0A0G2JEI7	20614.2	8465.27	15531.1	11471	2919.78	13495.5	38261.3	7602.87	9738.74
20	A0A075B5N2;A0A0G2JEI6;A0A140T8P2	2499.43	9912.59	2963.73	5477.97	3734.71	3649.34	5581.88	12454.5	9350.22
21	A0A075B5N3	25672	52058.2	20261	22966.7	5921.39	32914.7	137958	48120.9	121408
22	A0A075B5N4	7456.07	24794.9	5189.08	11757.2	7305.08	14385.7	17042.1	8993.71	9097.82
23	A0A075B5N6;A0A0G2JDG9;A0A0G2JGT0	1888.61	4339.49	2407.87	944.585	1463.62	2518.28	4334.34	5848.45	5117.14
24	A0A075B5N7	32042.1	24089.7	11247.3	18461.6	9282.79	37446.7	27637	23059.5	18124.3
25	A0A075B5N9;Q5F2I7	78878.5	84367	34390.7	55072.5	6784.63	19884.7	118567	112699	142390
26	A0A075B5P0	9596.15	39310.9	1875.7	10788.4	6847.74	12624.8	29525	24725.5	62024.7
27	A0A075B5P1	813.035	1978.2	939.97	1304.92	545.986	798.111	9271.4	9201.34	6305.45
28	A0A075B5P3;A0A0A6YVP0;A0A0F7QZE4;A0A0F7R1P3;A0A4V6JA63	80443.1	106387	80047.9	139360	80659.6	63867.6	266938	214911	302410
29	A0A075B5P5;A0A1Y7VJN6;A0A4U9FKB1	54295.7	28814.1	34455.6	63360.5	33733.6	62336.8	155961	99714.6	185227
30	A0A075B5P6;A0A075B6A0	67139.6	165687	82519.9	132359	28670.6	0	41441.1	68345.9	35247.2
31	A0A075B5P8	4913.91	8085.57	5202.85	6179.23	2231.32	5996.02	20521.2	4933.54	3346.42
32	A0A075B5Q0	5820.76	16679.7	11592.2	21948.5	6416.06	10539.1	16855.9	16168.3	22645.8
33	A0A075B5Q2	3942.49	6003.91	1870.38	7408.96	1728.04	3337.27	4134.67	4757.04	3410.64
34	A0A075B5Q3;A0A0A6YY69	1915.61	3963.43	1961.46	3189.62	634.911	1517.42	3286.34	2947.17	1678.5
35	A0A075B5Q4	8462.65	26353.9	5867.27	13635.6	9965.38	11249.6	21096.7	12436.1	11740.1
36	A0A075B5Q5	556.772	1041.67	943.426	423.085	525.884	365.654	0	421.049	422.927
37	A0A075B5R0;A0A0B4J1P4	15784.8	31453.9	7020.5	23831.9	5409.3	8038.38	20385.3	25127.2	15684.5
38	A0A075B5R5	40792.8	121805	53596.6	28348.7	40734	58599.7	78131.9	290741	66344.9
39	A0A075B5R6;A0A075B5R8	20277.3	11555	19482.4	15345.8	44964.7	18244.9	11791.2	14764	13209.6
40	A0A075B5R7	20178.5	46894.6	17202.5	119025	47671	19029	20101.8	25017	26235.5
41	A0A075B5R9	9791.83	13435.1	8764.11	11239.4	4509.96	12169.2	16357.9	31418.7	38566.5
42	A0A075B5S1;A0A0B4J1J4;A0A0B4J1J5;A0A0B4J1P3	2915.38	7209.39	3014.18	4248.31	2986.41	0	5790.27	4945.86	6511.93
43	A0A075B5S2	55470.5	122142	82118.8	100236	41616.8	55595.3	28220.8	57271.5	73099.8
44	A0A075B5S3;A0A0A6YVR1	0	1668.09	0	692.581	0	830.245	850.654	2931.1	1613.95
45	A0A075B5S5;A0A0A6YXL5	2138.23	2643.16	2426.94	993.021	1018.04	1338.4	779.26	2010.58	1926.56
46	A0A075B5S6	0	1271.28	51.5878	249.955	0	0	127.218	961.648	177.578
47	A0A075B5S9;A0A0A6YWH6	1684.34	3524.84	2363.81	3216.85	714.168	362.499	737.96	1840.26	2370.03
48	A0A075B5T2	136101	253731	116496	298321	112209	144850	277701	143073	224798
49	A0A075B5T3	52321.7	147779	37196.4	55733.8	15006.5	42898.4	25849.6	37735.5	29571.1
50	A0A075B5T4	2596.34	3866	1173.31	5596.17	1956.98	2783.72	3422.57	3133.15	4612.8
51	A0A075B5T5	2190.34	1238.4	2245.63	5533.54	2972.97	2511.55	4199.61	2249.64	10286
52	A0A075B5T6;A0A0B4J1J6	7260.34	21915.8	8774.99	15665.5	6848.37	9842.61	9817.04	10203.8	10738.4
53	A0A075B5T9;A0A0A6YW37	2203.16	6196.67	1885.95	7321.48	4540.87	3945.23	7660.62	11583.4	11547.4
54	A0A075B5U0;A0A075B5W5;A0A075B5Y3;A0A0A6YXJ9;A0A0B4J1M0;A0A0B4J1N0;A0A0G2JFE9;A0A0G2JGS9	1818.05	3268.55	1076.35	2988.91	964.765	0	2024.27	1349.87	2389.36
55	A0A075B5U5;A0A075B5V0;A0A0A6YWX0	1194.36	8705.2	2165.21	6440.49	1190.33	0	5072.85	7782.02	7328.41
56	A0A075B5U6;A0A075B5V4;A0A0A6YW32;A0A0A6YX66	3722.02	16551.1	5838.87	10888.2	2974.43	4030.07	1785.92	11034.5	7954.24
57	A0A075B5U7	2101.88	5157.93	2126.58	4766.41	2227.7	2611.82	2953.54	5601.6	6703.52
58	A0A075B5V0	13777.4	35329.1	12408.4	22914.4	3587.48	14527.9	6590.59	30259	16581.9
59	A0A075B5V5	2781.26	2895.02	1424.42	2316.09	937.73	2609.02	6550.6	7915.43	12825.4
60	A0A075B5V6	38076.1	96104.4	71357.7	123091	40966.7	44454.1	54497.3	87711.2	121428
61	A0A075B5V8;A0A0A6YY41	3458.44	9149.93	5526.64	3262.57	9783.45	5792.31	7745.26	5697.03	6505.95
62	A0A075B5W1;A0A075B5X7;A0A0G2JFS5;Q924P9	3280.84	9045.84	5078.27	6858.08	4413.49	2637.74	8031.86	7383.8	9013.85
63	A0A075B5W2;A0A075B5W3;A0A075B5X3;A0A0A6YXC3;Q924P8;Q924Q1;Q924Q3;Q924Q6;Q924Q7;Q924Q9;Q924R1;Q924R3;Q924R4;Q924R8	647.052	949.346	718.099	546.806	271.736	0	294.408	315.333	785.571
64	A0A075B5W3;Q924P8;Q924Q1	5153.38	11592.7	2448.62	9950.84	1712.01	3820.18	4388.47	5216.43	6230.53
65	A0A075B5W5	2774.04	3287.73	4503.88	2753.21	1517.35	6598.59	1494.03	1980.1	2184.19
66	A0A075B5W6;Q924Q0	14024	23080.2	11103.7	18794.4	10208.4	11259.6	23784.7	25744.7	20155.5
67	A0A075B5W9	0	9984.11	0	2880.5	1147.02	4485.57	2963.57	3419.34	7286.02
68	A0A075B5X0;A0A0A6YXE0;Q91V67	0	0	0	126.596	81.0913	661.967	61.6749	0	190.196
69	A0A075B5X3	3809.77	16281.7	14198	12732.3	4138.1	9569.61	11683.7	14743.6	15636.5
70	A0A075B5Y0;A0A075B678;Q58E54	3078.12	8852.37	4749.49	6101.78	1256.9	4014.67	2233.17	4855.38	6310.58
71	A0A075B5Y1;A0A0G2JGK2;A2KTK2;A2KTK4	7421.13	11801.7	3001.26	3270.95	2266.27	5645.34	18055.6	8384.24	12211.2
72	A0A075B5Y3	14005.9	27680	10665.9	25784.8	6546.93	0	22705.4	31758.2	23308.4
73	A0A075B5Y4	15597	14625.9	7504.06	22177.3	7242.9	7583.29	25394.4	34007.2	28618.8
74	A0A075B666	12018	18261.3	26515.8	12908	24587.8	12102	14826.2	21459.1	41072
75	A0A075B674;A0A0G2JGN3	2079.09	9337.71	3433.63	5585.5	1601.85	3417.8	2832.03	10453.9	4010.44
76	A0A075B677	8423.29	19329.6	12680.4	17210	15368.3	8012.9	9183.85	14621	6173.83
77	A0A075B680;A0A0A6YXZ4;A0A0G2JFL3	7865.21	9492.45	7971.8	8329.37	8169.48	11544.8	10279.8	13763.9	10642.7
78	A0A075B697	2359.2	4890.01	1460.59	2046.35	662.201	3004.89	963.409	4172.3	2009.58
79	A0A075B6D5;A0A0G2JFZ3	62224.6	209055	38359.7	88971.4	28261.2	50421.6	70204.1	53395.7	97683.3
80	A0A087WPN7;A0A0A6YWN3	17815.2	34443.2	36172.6	35425.9	0	39518	21887.1	40345.4	34113.4
81	A0A0A0MQC1;A0N3V1	1532.25	1628.93	386.989	1555.81	623.554	1614.05	816.889	589.44	1552.88
82	A0A0A6YXA5	5207.51	10520.2	6555.2	15216.2	5165.22	5596.12	25741.3	11540.9	10648.2
83	A0A0A6YXN4	19829.6	22169.1	11715	20113.2	11302.2	12396.9	24734.9	34103.8	45519.7
84	A0A0A6YXQ0	841.321	3951.07	1229.19	2716.41	497.705	741.274	13828.2	0	0
85	A0A0A6YYE7	2622.15	3770.87	3267.22	3214.24	1082.6	1582.43	4936.83	2273.7	3564.76
86	A0A0B4J1H6	10406.7	24961.6	10362.4	34820.4	11584.3	17712.2	12054.1	11364.1	11791.4
87	A0A0B4J1H7	57940	189583	80281.6	112413	29866.2	86817	47620.2	127391	71814.4
88	A0A0B4J1I1	21772.3	36235.4	15314	20249.5	17439.5	24851.5	14988	18824.7	25222.2
89	A0A0B4J1I3	0	1215.65	1067.3	1639.33	479.869	759.307	0	599.12	820.51
90	A0A0B4J1I4;Q2VR04;Q2VT27;Q9JL76	221.218	324.896	0	424.571	0	0	188.047	523.911	976.488
91	A0A0B4J1I7	14975.4	48671.2	17911.9	39208.7	4090.43	15189.5	12832.4	14536.4	20066.2
92	A0A0B4J1I9	19018.3	166717	12546.1	98094.4	16420.9	12800.4	30152.8	34056.6	24136.8
93	A0A0B4J1J0	1727.48	6820.96	1794.19	3332.62	1565.13	3055.82	1357.93	1484.7	3645.9
94	A0A0B4J1J2	12741.4	16463.4	11659.6	21955	4466.73	9155.99	15074.5	18485.3	15174.7
95	A0A0B4J1J4	0	571.097	0	3653.17	494.445	0	5212.99	3707.6	5927.05
96	A0A0B4J1J5	2795.66	9335.12	4136.19	6071.08	4366.11	3556.13	9218.23	7579.23	13463.3
97	A0A0B4J1J6	5362.13	9947.57	3851.33	11449.9	3764.24	4184.92	3105.1	2883.46	4570.31
98	A0A0B4J1J7;A0A0G2JEU7;Q9D9B8	7963.11	18215.4	13295.5	13919.8	3013.33	11265.7	16751.9	18438.1	19882.7
99	A0A0B4J1K5	0	0	249.661	0	145.549	0	88.3671	1132.49	996.963
100	A0A0B4J1M0;A0A0B4J1N0;A0A0G2JFE9;A0A0G2JGS9	2310.11	6602.67	3069.65	6908.49	579.343	0	4607.96	7275.72	8163.12
101	A0A0B4J1N0;A0A0G2JFE9	14327.7	29209.7	9981.51	21277.5	5589.27	14262.2	19587.1	17342.9	26680
102	A0A0B6VMB2	4167.85	3177.62	2332.34	5283.34	4170.47	3023.26	2797.48	4573.18	5842.42
103	A0A0E4B366	828.782	2288.62	1250.33	1653.28	1374.46	1521.65	1774.6	1097.07	1976.63
104	A0A0F7W6M8	12470.1	24110	31266.9	19696.8	5374.11	12633.8	35592.4	19119.6	19871.8
105	A0A0G2JDE1	10863.3	17389.9	0	19911.6	10225.7	11113.4	29656.6	0	0
106	A0A0G2JDW9;J3QNZ9	299.895	0	584.019	0	0	0	0	0	2375.17
107	A0A0M5KS39	1443.13	2725.35	3582.62	451.069	627.504	966.727	3735.18	3381.36	6484.48
108	A0A0N4SVU1	4278.36	1258.3	2658.28	3495.63	3558.65	0	7486.97	1967.85	6208.32
109	A0A0R4J038;D3YTY9	1443.59	594.603	462.828	1325.85	1508.48	0	2090.11	2436.53	2978.09
110	A0A0R4J0I1	878901	396825	632252	1330000	1320000	619314	1290000	549621	1050000
111	A0A0R4J256;Q3TAR7;Q3U7A7	1493.84	6067.79	841.721	2505.92	760.759	2244.06	1061.35	1804.3	1423.28
112	A0A0U5BC76;A0A140T8N9	22669.6	32685.1	18647.9	61333.3	29331.9	43308.4	31227.2	28529	23300.1
113	A0A140T8M2	53277	122213	88824	109759	26279.4	77059.2	58798.3	75497	70160.9
114	A0A140T8M3;B5UB63;B5UB65	6587.73	16643.1	7860.33	10431.4	2575.92	6761.92	14738	13004.3	9961.2
115	A0A140T8M4	316546	225172	180659	209527	140394	186116	489110	225359	343004
116	A0A140T8M5	47424.2	76149.5	46985.7	81126.2	26722.3	51607.3	93953.4	58438.9	56814.8
117	A0A140T8M6	6005.03	6614.28	8812.4	7656.75	2328.33	4350.1	3439.46	6711.49	9704.99
118	A0A140T8N3;Q7TQM2	2811.2	9395.73	15919.7	5107.53	3346.43	6566.41	4997.72	6574	15659
119	A0A140T8N5	4069.44	9338.1	6992.26	17453.1	3217.44	5713.13	19284.4	23030.3	23377.8
120	A0A140T8N8	5464.11	4105.04	1517.12	2453.45	1953.21	8908.86	4783.95	3354.03	2088.21
121	A0A140T8N9	21579.8	40301.5	19522.6	72230.3	33409.9	53833.6	36897.5	32648.6	27044
122	A0A140T8P0	8010.04	6725.89	12270.8	12884.6	5597.77	7580.79	9878.35	9932.38	11750
123	A0A140T8P3	1202.12	1574.44	1177.81	2052.6	452.743	706.345	1499.93	1636.69	2352.55
124	A0A140T8P5	77792.7	163799	69904	84761.1	20331.2	56310.4	48315.2	71116.9	36744.4
125	A0A140T8P6;I6L958;Q5R3T5	14763.8	52921.6	19900.9	35337.2	13804.6	20964.3	64798.3	27192	45258.6
126	A0A140T8P9;B5UB71	17476.5	55301.7	20920.9	46910.5	60042.3	20439.6	12151.9	22036.2	20193.7
127	A0A140T8Q0;A0A140T8Q4	24383.4	3661.1	5062.37	18669.7	2288.88	6919.85	26192.2	21844.2	34859.3
128	A0A140T8Q3	10593.5	36348.3	7911.93	12147.8	12744.2	11536.7	11177.8	20003.2	21190.9
129	A0A1X9HIL1	0	34042.4	9833.51	11332.9	5864.28	11689.8	18981	8415.96	11345.2
130	A0A2I3BRQ1	2245.34	886.071	1242.85	6304.79	6360.97	3368.37	7142.19	3752.65	7201.99
131	A0A2K6EDJ7;E9PVD2	9910.05	2042.04	2966.75	23124.2	23850.5	16114.5	18881	13787	16540.7
132	A0A2S0DFG9;A0A2S0DFK0	2867.04	8757.52	5709.38	3620.72	2333.98	4222.1	5173.86	4575.57	6662.93
133	A0A2Z4SX67;Q31188;Q61891	61366.5	0	0	0	82084.6	69716.3	112204	61532.1	69293.5
134	A0A571BF69	82707.8	89007.3	83917.7	53946.5	42221.4	73436.3	59284.2	86495.3	67704.4
135	A0A5F8MPV0;H3BL40;Q8CDT4;V9GXL8;V9GXV7	418.637	0	740.523	547.403	539.718	946.62	447.418	1003.56	499.54
136	A1A540	95184.4	154764	54340	179616	84944.3	54493	166120	111868	120476
137	A1L0X5;E9Q0F0;Q0VDM9;Q0VDN0;Q6IFT3	189433	348317	188274	51237.2	92060.3	82745	146805	152798	242013
138	A2AQ07	1812.33	640.354	1726.68	3656.88	0	3111.58	4596.87	11130.2	5231.47
139	A2ASS6	0	1511.59	0	0	0	219.271	2995.5	0	0
140	A2BIM8;P02762;P04938	1836.6	0	1716.19	2641.38	3350.33	733.308	1424.32	1084.61	2568.54
141	A2IXM7	0	637.888	0	1139.11	146.274	0	6789.21	1978.7	2676.25
142	A2MY50	1087.12	2678.7	2043.61	2911.17	613.229	0	1913.73	1090.92	435.234
143	A2NHM3	14900.2	25898.4	12273	13849.4	9691	23891.1	13026.5	12765	19799.3
144	A2NW55	10905.2	16711.4	8154.69	61413.1	22725.8	8165.26	7164.48	4052.38	13315.4
145	A4FU62	97529.6	284451	92027.3	130146	69849.3	79533.5	77337.2	106148	109665
146	A6X935	46532.9	18638.9	22369.5	123751	111495	68909	81060.2	67408.6	71023.1
147	A8DUK7;A8DUL0;A8DUN2;A8DUQ5	598509	132503	254288	1260000	633799	471322	298619	606317	155395
148	A8DUL0;A8DUN2	4584.44	625.457	574.106	7055.08	3237.83	0	0	587.966	1427.52
149	A8DUV1;Q61287;Q91VB8	867334	155711	394833	980502	659564	651931	273681	732155	281829
150	B1B0C7;E9PZ16	455.431	805.917	398.586	400.731	0	0	248.543	0	178.945
151	B2RPV6	1911.06	0	992.005	2067.46	1189.18	993.898	973.508	6531.58	2214.31
152	B2RX08;E9Q397;Q149M1;Q3UGX2;Q3UGY4;Q5DTG9	0	679.484	1219.2	2796.98	0	967.897	0	5725.53	1743.45
153	B2RX12	4593.06	7148.21	2864.52	9887.96	13739.1	7411.44	11553.4	4172.96	3579.34
154	B5UB67	13741.3	19031.8	25094.4	17055.8	5182.35	17962	20805.4	20281.2	25305
155	B7ZCC9	19228.7	19296.9	23190.9	17534.1	12984.5	12846.2	16036.4	23090.5	13131
156	B9EIU2;V9GZQ6	44668	0	0	0	0	0	24657.7	0	27775.8
157	C0HKE1;C0HKE2;C0HKE3;C0HKE4;C0HKE5;C0HKE6;C0HKE7;C0HKE8;C0HKE9;Q64523;Q6GSS7;Q8BFU2;Q8CGP5;Q8CGP6;Q8CGP7;Q8R1M2	0	426.182	92.283	0	0	0	1221.19	176.392	0
158	C5H0E9	4316.34	2598.27	3919.02	1261.54	0	5392.85	3965.59	16504.6	8106.68
159	D3YV64;D3Z772;F8WI14;Q3TXB7	1717.07	1471.08	1385.2	428.731	1653.73	2299.17	3329.45	3314.99	1961.76
160	D3YXF5	88679.6	92806	71048.1	96264.7	82396.7	86406.5	146638	118396	163779
161	D3Z5G7	10323.5	21596	9667.53	6960.35	19978.3	13859.9	14910	8185.29	17212.4
162	E9PV24	4230000	2300000	5550000	8199.3	601401	4130000	2560000	3910000	2280000
163	E9Q414	752156	459898	1040000	573029	521816	777860	354695	816555	348907
164	E9Q557	2784.48	12116.6	1799.43	804.815	1647.43	1965.86	1668.37	2170.16	3837.05
165	E9Q5G7	1731.45	0	1276.91	1332.02	1823.29	1437.22	1662.72	1852.2	1423.31
166	E9Q6C2	82783.6	63266.6	88794.8	60301.4	46750.9	85661.9	59132.9	123353	64814.7
167	E9Q7U8;L7N1Z4;L7N2E1	544.052	0	427.067	606.188	609.745	411.5	0	1101.81	453.991
168	E9Q8B5	44987.2	51922.7	31868.9	110918	100064	60512.9	135538	98472.4	123218
169	E9Q9C6	13603.3	70284.7	16198.9	9978.48	9493.79	16242.5	14127.2	28115.3	12232
170	F6YQT7	8465.29	5304.66	11524.3	0	431.866	7359.44	5074.98	11699.4	4567.33
171	F8VQ07	351.313	257.626	264.682	574.948	500.44	818.955	814.361	405.464	691.981
172	F8WJ05;Q8K159	4131.93	4004.61	4192.49	2754.83	4261.67	2825.55	3765.68	3442.8	4444.25
173	G3UYI2	14009.8	11012.2	17810.8	6378.78	6371.86	15692.5	0	3808.13	0
174	G3X8T9	19885.7	5665.75	10124.9	17601.4	22630.3	21363.6	17921.6	19617.4	12520.3
175	G3X982	441.861	786.978	0	1518.68	0	311.116	0	0	0
176	G3X9D6;Q8BUM4	212713	97804.4	190376	188264	212018	202117	161622	192160	187545
177	G5E8Q8	1328.1	948.961	455.466	676.229	825.787	443.142	1243.13	2002.02	1233.44
178	I6L985	231187	149476	145511	469761	300030	218279	223852	272178	421506
179	J3QK03	32611.3	79750.3	23028.7	0	0	27139.4	0	28262.8	36970.2
180	K7TDG8;K7TGT6;K7TGU3;K7TH39;K7TH41;K7TR05;K7U630;X5J4F2;X5J4Q7;X5J4R2;X5J4W5;X5J5A4;X5J5H5;X5J5R1	1276.69	4548.3	1098.1	1139.38	630.4	1980.63	665.582	992.238	1044.85
181	K7THD1	28927.2	34546.9	27021.3	34519.1	24141.4	30196.5	42856.2	30682.4	34962.7
182	O08529	256.866	89.2444	0	249.43	0	0	216.154	701.851	179.689
183	O08538	2285.68	0	0	1401.79	338.302	0	0	143.084	2405.03
184	O08601	1012.82	425.741	560.706	847.892	0	719.251	0	0	0
185	O08608	3812.39	5242.9	6174.27	5493.91	4541.22	3211.09	1018.14	6882.48	4826.26
186	O08677	431814	327027	320353	532075	651532	388760	550863	392807	570909
187	O08709	2864.55	381.244	962.357	5709.67	1103.73	901.999	1032.16	1718.4	1358.94
188	O08712	4551.29	0	4835.23	4763.82	1225.4	5321.63	0	4266.59	2323.37
189	O08742	3063.64	0	1657.81	5633.47	3871.05	2336.55	2547.55	15514.4	3405.81
190	O09043	2362.4	3582.13	2385.3	1558.21	2310.72	1595.02	1775.51	2440.11	2326.52
191	O09061	10737.1	34991.8	9539.13	9876.19	7058.09	14509.4	6820.98	10936.6	5505.47
192	O09159	3985.91	3946.2	4180.07	3958.7	3067.72	3683.19	3145.03	4459.58	5362.52
193	O09164	3163.98	8144.93	2569.38	2947.05	4408.49	3193.06	2550.3	1987.63	3722.84
194	O09173	3406.42	2025.38	0	4119.72	380.339	1004.47	930.625	0	0
195	O35490	24141	4105.4	3123.33	41379.2	2944.58	5731.27	3991.67	0	0
196	O35516	1193.83	1408.05	816.831	797.647	425.641	1048.19	818.119	569.876	315.518
197	O35522;P28076	730.776	988.32	326.919	422.722	264.017	903.226	227.185	1295.22	769.827
198	O35593	0	0	0	959.45	886.949	0	0	0	0
199	O35664	2549.84	4339.05	3092.75	5420.17	5579.31	2939.36	5559.49	2161.99	7119.94
200	O35930	102663	104276	89477.7	80836.6	45188.7	75372.6	66350.2	124179	81989.6
201	O35945	0	294.339	0	740.917	0	274.376	0	0	0
202	O35955	1174.22	6708.38	2931.93	1190.01	1617.61	1521.25	1921.3	2099.82	1660.1
203	O54819	1942.16	971.853	1023.74	2233.25	2939.89	2245.22	1715.9	2632.11	1811.34
204	O54890	2067.82	712.203	3267.33	2454.06	0	2562.89	2680.41	21509.9	4047.39
205	O55022	3007.88	857.092	1092.31	3376.78	0	3698.03	0	0	0
206	O55111	1075.26	478.692	1146.68	558.912	826.237	852.598	362.054	3429.34	1126.29
207	O55222	290.286	0	483.277	1045.42	0	1129.1	346.363	4684.86	1208.24
208	O55234	1597.02	11556.4	2090.7	3242.26	2641.72	3185.85	1451.42	2327.32	1085.47
209	O70165	80604.3	112112	95485	58510.8	45081.1	72767.4	58699.7	105597	73067.3
210	O70362	101413	45529.3	80401.4	82878.2	87589.2	97133.9	73122.1	85716.4	79943.7
211	O70435	2705.96	14403.5	2476.34	3288	2205.51	4113.26	2100.64	3724.1	2243.94
212	O70443	683.908	0	0	0	0	0	0	0	0
213	O70503	0	0	0	1182.99	94.2878	1229.01	837.492	0	0
214	O70570	7570.07	42439.3	6274.54	4247.15	2385.85	7037.2	6580.8	9848.01	8073.13
215	O88186	0	0	0	1130.67	0	0	1734.98	22582.1	3100.14
216	O88200	5243.86	6895.52	4618.12	10703.8	7663.23	4549.19	6244.7	4709.75	5898.8
217	O88342	718.013	0	0	0	0	0	278.439	1697.34	0
218	O88451	5750.83	443.212	1156.12	8728.89	0	3156.71	0	0	0
219	O88783	35476.9	32375.8	17600.8	18990	21457.6	39534.8	42802.8	88327.2	45362.5
220	O88844	866.329	274.68	670.381	1888.82	0	453.299	0	0	64.3083
221	O88947	34820.7	33545	29944	49010.8	49299.9	34452.7	121291	42888.3	56361.1
222	O88968	2233.91	1435.08	1211.2	2490.83	3838.12	1849.69	6785	3504.04	7199.97
223	O88998	1963.9	2053.24	1902.72	1098.42	833.844	1132.41	734.013	974.006	1344.25
224	O89020	76431.8	88100.2	57947.4	96024.8	116468	90754.7	117111	58860.7	124156
225	O89053	632.112	399.934	0	427.561	0	290.428	802.182	2466.94	1234.48
226	O89103	773.676	4569.2	811.466	622.985	2184.93	1242.42	389.286	2240.24	2356.54
227	P00186	125.788	0	0	275.961	0	0	0	0	0
228	P00329	4794.6	2486.27	2209.04	13936.9	1303.47	2490.55	3821.91	1013.52	1181.53
229	P00405	0	0	2139.69	883.429	138.453	1322.17	0	1565.73	201.875
230	P00687	1025.94	494.96	477.816	1281.99	1338.91	0	1032.6	360.803	2049.15
231	P00688	426.825	3266.56	1329.16	605.972	2393.79	990.056	1181.47	0	742.718
232	P00920	6179.11	8428.59	2488.07	10176.5	8308.14	4064.13	3429.83	6315.8	6522.17
233	P01027	872403	1430000	994901	776423	974421	1180000	919800	962233	961645
234	P01029	366118	137231	332494	274726	209480	382527	133203	183783	124618
235	P01590	0	0	0	781.82	301.143	0	0	0	0
236	P01592	306700	734474	375915	441232	149690	295303	202750	374869	220978
237	P01627	1060.66	1433.84	935.305	1371.91	735.219	839.677	153.89	221.456	286.374
238	P01629	3766.1	3478.47	1258.94	15750.6	1853.87	0	2391.9	1624.33	1505.43
239	P01632	20817.7	50466.7	15257.3	26594	14503	15015.2	25394.2	54883	36106.7
240	P01633	63452.6	120242	46631.1	85355	38791.3	49929.9	62681.2	86577	70900.5
241	P01635	30943.8	54633.5	30682.6	38861.9	13526.8	23702.3	47672.5	36231.5	52997.3
242	P01639	4990.11	15091.2	5083.03	6293.61	2663.46	9237.21	11600.5	10657.8	7391.14
243	P01642	26981.9	33627.4	23124.6	23998	8303.66	20369.4	35536.3	30969.5	28880.8
244	P01654;P01656	8054.63	11039	7353.73	4674.61	2660.3	11870.6	40119.7	54308.8	46472.2
245	P01662;P01663	5498.43	6565.45	7960.11	10788.2	1387.58	1803.98	17253	27218.1	37408
246	P01671;P01673	0	0	0	8731.34	6743.94	2146.24	0	9970.05	11714.8
247	P01675;P01676;P01677;P01678;P01679	6938.53	11292.3	10956.3	9107.85	9277.47	10387.4	4532.49	5881.57	10091.1
248	P01741	0	2077.99	0	0	1166.42	2452.08	2395.99	1678.38	8334.8
249	P01749	3244.73	8519	5210.37	5835.12	2512.19	2040.96	6227.46	7332.51	6534.59
250	P01786	9191.12	12039.2	4723.6	9795.43	3597.31	5425.38	2812.84	4800.39	5899.13
251	P01837	549733	1050000	561482	845704	345199	454878	753939	768708	767613
252	P01844	13827.8	20486.5	11434.2	19591.6	5367.66	15511	13679.7	20732.9	15215
253	P01845	6676.05	16859.2	7040.16	10981	1188.04	9688.59	1598.35	3204.57	5058.15
254	P01863	231685	260748	119474	358182	198466	116825	1120000	685840	1150000
255	P01867	0	628.858	0	2661.31	0	0	1612.35	1969.36	2088.05
256	P01872	1010000	2170000	1160000	1320000	486524	995381	549276	1130000	697781
257	P01887	71585.3	29974	27141.6	98842.4	92157	72497.8	97799.2	53067.7	90292.1
258	P01898	165277	63649.1	55704.2	152502	170993	152837	155819	146048	185525
259	P01899	8328.32	5352.13	4932.94	7988.32	7476.8	9371.43	8331.21	7015.71	8588.22
260	P01902	1018.11	2056.6	920.115	1783.09	840.012	1669.58	857.805	961.208	1126.15
261	P02468	577.612	1413.13	893.117	830.208	310.216	1219.27	396.77	1088.88	349.463
262	P02469	2447.8	3920.21	3184.37	1427.29	1193.92	2441.15	1953.78	2347.67	1148.2
263	P02535	71468.5	85951.9	46254.3	10075.8	13366.8	12015.3	24430.3	21816	50780
264	P03953	10462.5	25258.4	9039.3	16870.7	20650.5	10495.4	14692.1	7166.24	14313.4
265	P04104	129959	317484	98372.5	27273.8	43378.4	42445.5	66445.5	50966.8	98052.7
266	P04186	52435.1	55063.9	41360.2	69165.2	78881.1	52455.5	82304.9	61364.2	84755.8
267	P04202	1127.08	0	0	2065.69	972.872	0	0	2306.62	960.866
268	P04223	2543.03	4833.92	2680.87	0	1626.78	0	0	3220.34	671.003
269	P04919	10269.9	18532.4	26071.8	37396.5	3459.82	16742	6392.15	170003	17600.7
270	P04939	17649.8	0	12215.8	20053.2	38442.7	12029.3	24217.5	2979.12	28820.4
271	P05017	1080.35	433.606	0	687.842	1047.82	943.047	1126.92	513.406	1998.43
272	P05064	2050.68	3549	1175.23	3766.1	2640.79	2058.1	1924.89	5311.32	4338.97
273	P05208	8944.51	29656.1	10371.5	2005.15	24167.3	22269	4739.52	0	4310.24
274	P05366	48458.4	7390.06	40767.3	20320	46700.5	15676.9	12052.3	106909	8514.47
275	P05367	0	0	0	0	0	0	0	1734.28	0
276	P05555	2869.86	3748.2	2556.04	1749.81	1604.27	2592.27	1055.86	551.074	954.461
277	P06151	9608.37	3970.83	1626.89	17069.6	2366.68	1680.08	4927.39	11692	4116.21
278	P06327	705.807	1146.88	0	1765.39	1775.93	2657.27	2965.9	5928.28	4616.7
279	P06683	40988.7	18408.2	23470.2	60831.1	52287.5	25871.8	46323	32080.4	41324.5
280	P06684	144699	86055.3	113984	152674	143014	132087	133724	137252	143256
281	P06728	236344	245287	165754	285163	353934	126468	392786	275867	371414
282	P06801	2102.96	7900.48	637.5	2967.27	2024.98	1055.62	1121.8	799.789	1324.93
283	P06909	287853	205098	315660	273454	259422	364354	255855	287961	262230
284	P07309	10497.8	6066.01	4921.62	51378.6	69808.8	22452.4	60484.6	10228	44953.4
285	P07356	1414.86	1599.9	1082.53	162.258	0	0	0	1076.05	1646.5
286	P07361	12905.3	4337.18	8103.1	32745.1	64484.9	12100.1	529.808	2116.74	1318.93
287	P07724	4260000	5330000	2750000	4820000	5430000	3500000	5280000	3120000	5200000
288	P07743	954.856	0	1489.29	1367.78	543.567	865.502	693.957	1394.49	1146.07
289	P07758	464474	277787	271600	633098	668516	349701	558784	347131	593068
290	P07759	1130000	429316	802083	1530000	1650000	784008	1390000	749029	1290000
291	P07901	1844.55	2748.94	0	1974.88	331.457	1379.34	1357.55	289.27	417.635
292	P08032	2178.78	2489.44	3055.42	6422.66	627.638	2006.8	1428.17	22844.2	2420.76
293	P08071	3882.8	3976.75	0	1998.65	7427.73	1092.63	2413.63	3973.41	5764.55
294	P08113	10977.9	6999.57	9985.65	9353.31	2489.57	12885.7	4606.31	6013.28	3984.06
295	P08121	1378.12	3581.66	1085	2180.48	2213.3	1073.54	1693.83	1196.49	1902.87
296	P08226	1150000	1210000	1350000	962541	978882	1290000	761459	1840000	1090000
297	P08228	5507.85	0	2997.9	6128.62	800.522	3883.36	2090.24	1540.77	389.756
298	P08249	1200.98	0	1831.82	1235.98	0	1988.01	0	4319.61	756.018
299	P08607	816440	330271	827872	522355	400390	806434	269282	774969	268404
300	P08752	1668.27	1234.17	2004.31	2195.15	977.519	1569.45	1312.47	6605.98	2389.49
301	P08883	2525.45	0	5602.34	0	0	2797.4	2714.85	2088.1	2608.93
302	P09055	5024.06	2955.76	4076.37	3054.26	1804.53	3627.05	3692.44	12705.7	4083.59
303	P09103	9048.15	6503.84	8608.58	8840.34	1270.04	10589	1423.23	1681.51	1795.95
304	P09470	12138.1	19151.6	6735.13	9800.62	8143.93	8656.77	9314.93	10580.3	9333.84
305	P09581	16038.2	27876.7	12100	16710.8	18109.4	13160.7	18427	15159.6	20699.4
306	P09803	3526.37	4194.41	2163.19	2243.11	2655.39	3249.92	2454.64	844.852	2897.7
307	P09813	568905	71223.1	481980	531298	587585	551114	516128	531306	607781
308	P0CG49;P0CG50;P62983;P62984	534.991	524.713	530.576	475.918	0	146.366	290.392	930.948	621.877
309	P0DP26;P0DP27;P0DP28	0	220.234	0	849.171	308.161	2236.92	0	3187.5	1568.08
310	P10107	288.821	254.837	0	0	405.283	0	0	158.9	176.92
311	P10126	6413.9	3811.9	2971.02	8349.56	1570.8	3214.28	4166.1	6477.16	4895.94
312	P10493	17359.3	48002.7	25927.3	9071.81	10646.1	22530.1	16216.8	26765	14132.2
313	P10605	8563.64	8788.01	6739.41	7650.11	9034.55	7016.71	6613.84	6123.5	6181.55
314	P10649	2084.07	1452.48	354.006	3102.85	902.234	1824.9	0	0	1527.69
315	P10852	1550.18	1977.24	2005.08	1402.7	921.511	420.494	1918.06	2326.58	1683.01
316	P10853;P10854;P70696;Q64475;Q64478;Q64524;Q64525;Q6ZWY9;Q8CGP0;Q8CGP1;Q8CGP2;Q9D2U9	954.271	4647.96	0	1899.56	0	391.104	8695.12	0	2214.37
317	P11087	4818.48	8382.62	2383.4	6373.11	6558.67	2291.28	3195.2	2542.54	3271.93
318	P11152	1391.25	11922.7	2028.89	2407.1	974.125	550.632	1562.4	1208.26	3749.38
319	P11247	267.947	468.165	0	366.759	77.4674	0	0	335.384	484.747
320	P11276	823020	623770	972388	420273	430358	877979	342411	289501	113952
321	P11352	1767.63	935.603	984.002	1489.65	476.291	0	748.461	0	215.935
322	P11438	1580.84	2615.08	945.243	1436.5	1510.08	1260.61	914.963	2048.72	840.372
323	P11499	3934.83	823.783	1287.25	5945.11	2760.9	3713.22	3244.35	2137.92	1121.31
324	P11589	385.435	0	732.195	970.473	1261.98	538.222	1596.38	168.814	1449.72
325	P11627	1418.77	2636.49	1030.94	890.563	1010.82	1099.72	469.918	1216.08	1793.09
326	P11680	44327.8	66818.8	36949.9	29639.5	25771.9	37939.4	27470	36526.5	26287.4
327	P11714	5040.53	2263.18	2853.94	6265.98	1952.46	7698.57	0	0	28478.2
328	P11835	621.386	1122.19	1101.4	454.188	446.578	221.965	260.271	971.398	331.82
329	P11859	24768.5	27461.6	14607.8	32963	36661.8	27493.2	43141.8	16118.1	34473.3
330	P12246	14991.1	23493.7	19774.9	24834.5	29204	33129.9	1934.09	4527.88	2321.53
331	P12710	4154.86	2232.78	1678.94	14952	4692.83	2756.16	5276.77	1939.43	4435.97
332	P13020	94514.7	136099	61128.9	133327	142973	77063.3	182313	131703	180040
333	P13439	4757.63	3554.69	5972.05	2815.22	4879.53	0	2578.58	4789.61	4269.65
334	P13542;Q5SX40	0	2877.37	0	0	0	0	0	0	0
335	P13595	9749.69	19640.1	16886.3	5382.27	9952	9977.96	6870.28	11101.7	16229.2
336	P13597	4630.95	7432.81	2364.81	3104.42	3326.49	3806.93	3316.11	4176.6	3468.06
337	P13609	6806.18	576.352	463.738	23335.5	8076.29	519.148	562.534	3413.37	2270.54
338	P14106	233187	213406	225975	163626	124869	240209	178559	398248	191758
339	P14131	1499.86	187.597	0	2409.27	0	0	0	148.507	393.768
340	P14148	3987.13	0	1747.87	1580.32	0	2597.04	0	689.044	1643.05
341	P14152	3392.09	969.285	1187.51	7776.73	744.255	1797.05	0	2730.21	1759.84
342	P14211	5885.74	2444.62	5415.44	3576.98	0	5857.55	1620.54	2556.24	1523.77
343	P14430	6045.66	9783.58	4460.37	5583.57	3724.08	6830.02	4742.42	5014.88	5055.06
344	P14602	600.318	0	0	0	0	0	0	0	0
345	P14847	9371.45	8185.33	5981.34	13414.9	16470.9	8732.79	11243.1	8142.61	13342
346	P15105	8264.29	909.177	6557.7	24744.5	2140.12	5662.92	922.34	1835.55	424.316
347	P15327	585.552	0	0	1242	527.481	329.311	0	310.445	489.425
348	P15331;P20152	130544	174361	72224.9	33774.6	52436.6	39876.3	54081.2	59784.4	80609.1
349	P15379	6086.47	14457.9	5068.59	5300.38	4236.07	5330.03	7213.11	9231.23	7796.45
350	P15508	1079.85	1400.15	1785.08	3463.96	4834.93	1541.61	1364.58	14609.2	1561.83
351	P16015	1973.12	0	490.166	4504.39	933.179	1222.56	1147.28	0	1642.79
352	P16294	4063.36	1341.32	2396	4422.27	5184.94	2708.21	12254.3	4280.74	4900.42
353	P16301	44883.3	51799.3	33491.3	36710.5	39980.6	45300.2	25186.6	36727.4	31776.9
354	P16331	1388.88	0	0	2914.2	0	0	0	0	1539.96
355	P16460	11567.4	5243.12	2004.47	26204	1102.91	6133.74	2558.9	0	0
356	P16858	8932.66	5031.94	2912.09	14513.5	1825.47	5791.77	4142.81	11821.8	2821.19
357	P17047	396.6	77.9479	570.497	541.81	1648.1	707.051	723.456	1185.36	1352.01
358	P17182	2465.14	2225.18	568.466	8207.15	1779.3	2281.6	1315.75	4475.55	3590.39
359	P17717	2978.49	728.744	2291.29	2522.33	0	2974.56	0	0	0
360	P17742	4103.44	2644.78	3362.78	4220.07	5219.52	2730.79	2518.24	26549.3	6132.61
361	P17897	877.408	9550.14	37069.1	3178.93	2322.05	1427.84	1520.65	1639.87	3216.66
362	P18242	3533.53	3885.64	3852.57	4298.33	2921.77	3436.25	2361.24	2406.21	1768.44
363	P18337	6007.51	6541	1810.09	3885.81	2721.74	4494.5	3205.94	3656.8	3702.54
364	P18531	3385.55	7317.42	4076.56	6114.69	930.588	2289.88	2345.68	5246.35	5231.83
365	P18572	1133.98	544.221	1424.29	1123.82	510.674	1433.9	792.581	6007.17	2312.12
366	P18760	1404.15	317.493	2360.15	1867.11	788.917	1424.11	1227.28	7467.99	2771.13
367	P19001	3611.6	5530.5	635.671	0	1549.89	3868.65	2059.24	2061.56	1623.84
368	P19096	12779.2	2324.94	1115.37	15987.5	1240.33	4054.93	1542.87	2561.04	1677.79
369	P19157	10956.7	1824.37	1653.35	18432.8	1972.98	3848.24	3047.61	758.469	222.501
370	P19221	222454	201338	163066	258078	300850	193939	387962	204550	304110
371	P19324	0	2435.53	4868.87	3442.91	2472.33	4641.9	3553.76	3577.67	2166.74
372	P20029	12498.5	20583.1	11832.6	9506.43	2980.12	21966.7	4595.64	8253.84	5574.67
373	P20918	172696	116393	113475	227773	231767	161957	294686	162498	223816
374	P21107	2455.2	4211	0	1704.94	0	3213.7	2465.35	10922.2	3862.55
375	P21180	19431.6	20424.6	17649.2	21271.3	25718.1	20942.2	26705.4	27658.7	34368.4
376	P21614	142452	198710	91459.6	216224	246608	127854	218963	101744	208664
377	P21981	2038.65	840.344	3642.63	722.067	627.857	1916.47	0	820.315	978.345
378	P22599	276270	195079	178503	394630	400090	220642	366063	212634	432173
379	P23492	0	276.247	0	1155.51	742.706	0	224.069	756.798	535.631
380	P23953	102899	116686	82754.2	122962	127718	95716.7	129830	91309.6	156866
381	P24270	1129.63	922.922	1279.64	1445.01	181.891	1677.87	159.83	821.108	1292.69
382	P24456	10351.3	0	3141.4	13445.6	83.1416	3882.11	442.094	0	0
383	P24549	3218.41	2109.68	1493.35	8461.95	645.416	1930.76	1356.07	1115.64	1302.5
384	P25444	841.443	423.499	0	806.611	0	905.392	0	1450.04	0
385	P25688	979.788	0	2511.37	151.787	0	2240.5	273.495	0	0
386	P26039	4424.27	2448.17	4092.24	6096.26	1494.03	5205.97	7930.09	34552.1	12225.7
387	P26040	1866.96	2732.53	303.792	1098.48	0	0	670.877	1050.24	2203.35
388	P26262	82351	40599.5	58580.1	81650.4	80178.1	70573.4	115869	113426	116928
389	P26928	3616.76	2561.41	2359.39	4146.44	4193.05	2691.14	5417.71	5329.26	6630.14
390	P27600;P27601	0	0	3297.65	783.337	0	0	2089.45	10353.3	0
391	P27656	1734.61	544.829	294.313	721.394	578.747	1523.34	1277.32	2758.36	1473.05
392	P27773	5143.29	1196.9	3782.66	3395.97	741.175	3461.59	1435.41	1965.1	1196.04
393	P28063	3233.36	9513.5	2780.1	2414.86	1806.1	3255.6	1806.48	2368.44	1521.16
394	P28665	394942	114989	324484	411492	324511	362911	419137	320087	362436
395	P28666	6951.16	2142.38	3342.21	8087.83	4836.01	6779.33	6623.04	6292.9	6632.28
396	P28798	1723.67	1552.69	886.15	2060.66	1664.26	1962.62	1843.25	1832.08	1618.26
397	P29387;P62874;P62880	1543	1292.03	1640.69	563.121	0	1370.66	1782.19	5751.39	1886.02
398	P29533	14809.1	23658.8	11664.5	10550	10066.3	13295.5	10864.1	14980.9	12813.8
399	P29699	124939	128663	88545.8	172905	206121	112917	221475	87205.8	154889
400	P29788	188814	102522	120441	290265	225878	200506	404078	408102	283872
401	P30115	473.276	0	0	1364.5	0	0	0	0	0
402	P30412	1328.59	487.005	2203.92	2443.99	1916.14	0	1597.15	2644.67	1052.84
403	P31532	96000.7	10295.8	93647.8	79281.9	99345.6	59947.7	62405.9	104856	75346.1
404	P32020	1360.77	0	1540.59	947.015	0	2453.27	0	0	0
405	P32261	279545	198816	179705	319862	478430	261859	628035	405862	734312
406	P33267	2472.16	0	870.39	3099.37	0	0	0	0	0
407	P33587	3477.69	1469.09	2582.99	6838.74	5505.97	3654.72	10827.8	3044.34	4833.35
408	P33622	351370	47498.5	440990	447161	446082	417947	313647	422403	347359
409	P34914	256.139	0	0	1279.28	0	428.548	0	0	0
410	P34928	530532	30393.9	535309	613827	665945	464815	520681	776789	617193
411	P35278	1730.98	689.155	1779.4	2112.34	0	889.261	0	4463.57	1199.04
412	P35441	138458	5440.27	9475	444323	145254	15691.2	18856.2	109615	54037.6
413	P35492	1183.36	469.259	0	933.245	0	166.478	304.852	0	0
414	P35505	1542.22	1055.79	540.38	3156.28	656.754	549.609	575.747	0	0
415	P35700	4638.04	3144.59	2665.93	10575.2	2015.41	1919.97	2043.11	2880.9	1663.15
416	P35917	2361.71	3718.95	2439.46	2523.56	2451.1	1983.08	3091.04	2558.44	2491.19
417	P35979	562.564	0	0	829.279	0	0	399.244	317.403	343.732
418	P35980	1147.23	0	0	652.074	0	0	0	0	0
419	P39039	159188	95337.9	193159	121651	84911.4	148828	97349.2	153497	91289.4
420	P39655	0	0	0	904.325	238.074	0	2197.88	4904.46	2318.36
421	P39876	3947.12	618.454	412.67	6556.05	2076.74	419.324	794.478	3354.41	1415.18
422	P40124	466.008	568.776	773.108	866.126	0	703.724	898.478	4504.77	2219.37
423	P40240	0	0	0	2180.71	0	0	1949.91	12235.3	3193.68
424	P41216	783.896	376.963	751.51	1972	399.836	1647.93	362.258	0	0
425	P41317	328027	398941	353720	193332	182731	347566	223322	335578	237805
426	P42703	118480	46045.1	92338.9	112734	100891	86927	120975	76915.4	103380
427	P42932	702.922	0	0	2435.21	0	0	472.584	1396.86	631.238
428	P43025	890.29	803.189	0	1972.31	2475.1	0	9846.7	6070.58	9073.66
429	P45700	135.617	631.807	494.158	75.6654	634.211	157.565	188.284	342.329	543.716
430	P46412	48642.7	122546	48279.1	64075.2	57099	78653.5	77341.2	33668.9	44734.2
431	P46638;P62492	664.45	0	569.314	491.368	0	742.54	412.742	1596.35	588.155
432	P47738	973.247	1986.14	5908.33	1632.28	440.07	4290.24	1059.72	5612.84	2492.4
433	P47753	457.131	633.425	0	1755.13	319.335	866.014	1323.27	2217.09	1091.86
434	P47878	1942.35	1947.03	819.611	2825.56	1953.68	2408.02	3911.97	2397.17	2408.26
435	P47911	5999.98	459.683	1668	4718.27	203.674	3570.43	0	1627.71	286.901
436	P48036	1775.6	640.908	933.72	1226.78	0	498.52	2041.67	9152.37	1729.74
437	P48193	1591.23	1393.74	1041.9	2691.83	625.622	1796.91	579.898	8273.91	1607.93
438	P48759	1873.86	3041.29	976.227	0	585.513	1891.96	0	771.388	697.913
439	P49182	33676.5	34983.9	21698.7	50067.5	55594.6	35843.6	57596.4	33040.8	56077.3
440	P49222	449.432	594.581	1391.46	2512.02	0	967.918	428.708	6637.14	1073.05
441	P49429	3760.1	1781.21	1440.39	5522.02	4384.45	2401.23	0	1311.65	2742.56
442	P49722	6321.06	20143.9	4301.07	4883.14	3374.44	8175.74	2875.53	5636.71	2959.69
443	P50172	2262.37	2615.88	894.192	2566.96	0	5235.28	0	952.895	0
444	P50247	17840.3	4624.84	4520.51	30803.8	2062.16	5151.68	4303.34	4450.57	1583.35
445	P50446	10506.5	67393.6	6601.78	2312.06	10279.1	8131.56	8638.01	11429.5	12357.7
446	P51150	3807.72	518.502	953.547	1984.42	0	1037.54	1238.87	4769.87	354.734
447	P51885	48423.7	96811.3	29655	56480.3	57094.1	31928.7	47707.2	35757.1	51758.1
448	P51910	37010.5	46753.4	36503.2	25751.2	23849.4	38075.4	27550.4	26081.7	19634.7
449	P52430	164956	59929.9	101089	177757	176609	161185	186579	171445	228616
450	P52480	7863.49	29175.9	4239.04	9349.32	6050.55	9003	5673.9	10967	5739.71
451	P53657	732.298	0	0	1208.42	0	0	0	0	0
452	P53986	0	0	0	0	0	226.849	0	905.542	0
453	P54116	424.176	660.745	794.387	1095.19	176.858	763.901	150.507	2821.63	319.917
454	P55065	52648.3	11853.9	31911.6	51051.9	42133.1	47577.8	38370.8	50058.4	39881.5
455	P55264	618.09	0	1232.44	1713.11	0	0	0	0	0
456	P55284	351.336	995.122	358.499	506.482	250.826	0	249.633	239.003	645.209
457	P56395	9462.29	1706.31	4889.4	8306.43	610.284	8762.94	0	1048.13	794.197
458	P56400	3300.25	0	8902.97	6731.6	1065.61	3714.71	6591.69	57965.7	7523.63
459	P56480	518.011	1297.67	2035.61	1455.27	164.836	2471.71	459.286	5265.39	862.666
460	P58252	862.556	0	0	1983.92	0	435.544	0	0	0
461	P58710	3560.96	0	2170.07	5986.04	0	6070.52	0	0	0
462	P59383	4350.8	8295.31	2286.5	0	0	0	2259.71	2727.43	0
463	P59999	595.24	1059.08	598.932	1583.74	307.215	736.567	681.05	2024.72	1487.57
464	P61358	1509.16	0	686.105	1163.81	459.621	361.37	0	0	0
465	P61939	1868.24	3697.44	1985.68	744.779	1909.97	1401.73	727.54	962.491	1749.29
466	P62259	1294.63	521.899	139.216	416.96	0	0	318.026	1695.22	812.206
467	P62301	719.754	0	0	1528.85	165.284	0	0	473.446	445.375
468	P62806	2262.12	8415.8	882.366	401.534	765.893	1886.62	6254.47	3369.62	6214.99
469	P62821;Q9D1G1	0	3319.21	0	0	2714.3	8749.7	3364.65	18895.2	4547.29
470	P62897	685.341	1404.8	212.873	984.107	707.931	509.677	991.676	1047.55	538.852
471	P62908	1524.38	0	637.405	2805.09	0	1338.64	590.025	274.377	574.713
472	P62962	1652.83	743.805	1263.79	2284.6	519.849	794.515	2403	17124.5	4001.66
473	P63001	2896.04	3241.43	3013.01	4429.88	3605.05	0	4736.75	14465.1	4843.64
474	P63017	17538.6	10974.8	7744.46	20475	5466.02	10820.9	8608.29	23430.5	9552.65
475	P63101	4997.49	1148.35	2405.74	4481.1	867.432	3351.9	4756.36	28680.2	6935.26
476	P63260	26954.2	26475.6	20427.3	38975.2	16675	21380.3	37582.4	98938.1	43637.6
477	P68134	4608.43	15312.7	7526.7	10297.3	7525.28	12967.8	8326.21	17853.3	17106.9
478	P68368	11265.4	5978.56	7843.6	14824.8	3416	11565.9	12034.5	29850.5	12782.1
479	P68369	4055.73	2686.07	2002.16	6633.84	1436.71	5332.3	4041.64	8107.59	3972.74
480	P68510	378.537	0	688.656	605.679	0	0	803.87	5944.28	1358.84
481	P70121	0	0	971.189	974.42	0	0	0	0	0
482	P70194	3996.16	2477.39	4574.81	2461.83	1973.6	5818	3109.64	1939.52	2393.52
483	P70195	5565.02	22826.8	2918.86	4630.25	2523.35	8017.97	2113.99	7872.61	2631.04
484	P70274	4168.55	2054.08	2103.37	4599.41	6406.76	2404.66	7921.18	3781.04	5728.43
485	P70290	0	983.196	1281.42	955.049	0	529.654	0	4613.11	779.118
486	P70375	1468.21	132.964	1108.16	2381.12	1470.07	1448.25	5254.13	1595.82	2365.14
487	P70389	22049.5	18151.4	20934.6	26877	27411.8	28767.1	28175.8	20977.3	26815.3
488	P70663	10570.8	18686.5	13296.3	3351.11	9743.81	18203.1	7155.7	18737.7	12421.5
489	P70694	1954.46	0	1290.08	4939.85	606.445	0	775.161	2604.36	0
490	P80318	675.115	434.93	0	827.737	721.401	761.894	0	1662.12	582.367
491	P82198	3311.01	5827.42	2687.09	3625.6	2446.69	2777.56	3057.2	3002.6	3455.98
492	P97290	10764.2	12092.3	9200.52	25548.1	35073.3	8910.05	27958.3	12291.6	11391.7
493	P97298	4204.3	2411.18	2937.15	6055.3	7876.84	2932.21	14260	7401.45	11620.9
494	P97321	11949.8	11700.4	11660.4	10082.8	6853.12	9302.88	6075.59	7194.48	6458.36
495	P97328	540.128	0	0	954.434	0	0	0	0	0
496	P97399	1128.47	4623.83	604.391	881.631	914.41	789.31	972.963	770.894	256.549
497	P97807	793.584	210.63	0	1568.81	0	721.992	200.273	549.759	551.004
498	P97872	2519.25	207.874	674.446	2008.85	0	1155.45	0	0	0
499	P97873	1797.39	0	2492.12	1322.15	0	2481.52	4680.65	1689.85	1439.59
500	P98064	70904.5	76039	85527.3	49377.6	36621.8	74826	44642.3	84789.9	52053.6
501	P98086	100758	94605.8	96570.5	72943.4	67662.4	118759	79694.3	178335	83719
502	P99026	3228.99	10167.5	1878.52	3005.94	1558.46	4225.16	1840.3	2658.79	1594.22
503	Q00519	1606.85	3495.94	1007.6	1482.99	1644.79	0	1378.83	1577.37	1317.04
504	Q00623	2870000	1130000	2520000	2660000	2580000	2370000	2530000	2560000	2620000
505	Q00724	75715.6	34103.5	52630.4	162909	259905	51878.8	266923	63092.4	278606
506	Q00897	312527	133481	190902	373108	494688	218721	465696	218573	485577
507	Q00898	182571	45438.8	92190.6	250133	230104	104184	240924	113516	215815
508	Q01097	3499.38	1379.07	3363.97	0	310.728	2065.83	1890.98	2512.06	680.897
509	Q01102	1387.6	2486.2	0	2006.09	1076.97	2141.25	632.858	3681.15	979.994
510	Q01149	2036.21	5477.01	2804.83	3733.42	2958.69	2007.33	1431.16	2386.12	1611.52
511	Q01237	5261.05	4807.6	5392.56	7862.6	5653.61	5999.17	6371.27	5886.35	2295.85
512	Q01279	168378	43445.8	144087	163945	172086	129001	147079	101567	145177
513	Q01339	85419.9	39947.4	31735.4	105059	152626	58562.4	158367	54189.6	158032
514	Q01730	2101.69	164.786	968.333	1591.25	215.644	673.664	1309.43	8285.16	2061.56
515	Q01768	3671.81	1879.6	0	5898.25	1373.02	1569.04	1559.41	1863.01	1692.61
516	Q01853	5544.09	3152.77	3444.2	9865.56	1739.37	3563.07	2138.74	8186.58	2865.17
517	Q02013	315.513	610.464	272.62	414.585	0	0	342.84	1706.6	373.513
518	Q02105	98618.4	90635.4	106314	72448.4	55577.4	104752	74468.2	188760	84282.7
519	Q02257	4574.17	11556.3	1642.9	1270.96	1697.07	1566.39	2110.01	2427.69	3971.74
520	Q02357	1483.94	3141.8	3305.14	7259.88	18699.1	3103.24	1599.68	31406.7	3147.15
521	Q02788	554.034	997.345	543.89	404.258	235.893	930.263	0	337.73	0
522	Q03265	1629.38	0	3509.88	2480.35	0	1760.47	683.288	3896.22	957.365
523	Q03311	6886.84	14921.6	7118.39	5460.07	6867.68	6458.45	5520.32	6662.01	6609.47
524	Q03734	16844.8	11906.2	10486.1	15044.6	25735.3	17538	16986.2	16672.3	23488.9
525	Q05020	106575	21261.9	123646	89471.1	86982.5	107139	78194	78054.9	86067.9
526	Q05421	2916.99	2847.78	5920.19	4313.15	2049.37	3705.88	689.508	0	0
527	Q05793	0	404.291	0	0	0	0	0	0	0
528	Q05816	7539.49	29937.3	13562	2281.94	4633.19	4237.79	3526.44	7012.88	11915.2
529	Q05909	2904.06	6787.46	2175.99	2276.2	1854.83	3385.29	2191.05	2601.46	3232.29
530	Q06194	0	549.936	1073.79	0	230.248	802.926	0	662.798	430.105
531	Q06770	37426	58319	19241	44345.9	58364.6	32376.8	51566.9	23641.2	59190.1
532	Q06890	190981	105916	144291	215258	185843	214040	160525	228503	173127
533	Q07456	208987	313753	225066	226833	263646	262574	208337	189927	208713
534	Q07797	3819.49	2784.6	1104.14	4578.16	1524.87	1155.44	609.49	3108.15	1586.85
535	Q07968	132784	64934.1	90078.3	37012.2	38437.7	98285.3	74018.7	78645.7	68961.8
536	Q08761	10232.3	9826.46	5553.02	14504.2	12667.9	6596.64	16292.4	8233.21	10170.9
537	Q08879	56562.5	68748.7	71532.5	52761.1	37087.7	50771.4	48133.4	57530.5	49446
538	Q3SXB8	14305.1	19522.6	25181.7	9876.2	8038.84	29759.2	15633.3	34397.7	13072.7
539	Q3TA66;Q9QZU3	1295.06	0	95.2362	4524.12	2853.03	0	1072.08	5847.6	2120.99
540	Q3TCF1	321099	215265	376404	137308	122820	400481	87889.7	131666	33812
541	Q3THE2	2863.41	1448.55	2217.44	3288.25	453.97	2989.61	1244.48	7945.12	1427.26
542	Q3TP59;Q3TPD3;Q3TR40;Q80YQ1	60818.9	988.583	4667.11	201306	65844.2	6942.54	9876.64	42549.5	18242.2
543	Q3TTY5	144019	241762	72787	19681.1	38207.4	28250.8	54396.4	40778.3	62559.6
544	Q3U3W5	3523.08	8361.56	5707.46	0	0	0	9211.95	0	12910.7
545	Q3UER8	6981.85	5081.28	7924.89	0	0	7242.6	3198.48	4582.02	7782.96
546	Q3UMC0;Q9D3R6	4900.15	4533.51	0	11224.6	1299.48	3341.65	1779.02	0	0
547	Q3UV17	83100	146025	40522	14027.1	20919.3	29767.2	28806	35239.1	55025.9
548	Q3UWA5;Q8HWB2;Q95H92	1683.7	3450.99	2286.78	1130.91	1270.28	1721.89	1010.84	1591.08	1325.24
549	Q4L0E7;Q678L1	354.407	1564.47	236.128	157.436	280.397	0	186.091	0	453.859
550	Q569X1	1282.66	0	0	0	0	0	459.448	425.47	380.034
551	Q58E54;Q58E61;Q5U472;Q8VCX4;Q8VEA0;Q91Z07	9160.26	34920.9	6759.71	5561.53	5468.47	7201.2	12215.9	9362.99	11816.9
552	Q58E56	36973.2	43969.2	23569.1	91795	27373	11287.2	538566	408614	557047
553	Q58E61;Q91Z07	214305	846556	167379	97548.9	176629	169249	321722	249156	328535
554	Q5F2I0	4976.12	25677.5	16916.8	19899.8	6048.96	11960.3	12235.1	13757.7	15069.5
555	Q5F2I8	5285.6	8181.69	5350.56	3300.5	1890.96	4707.23	7066.57	5836.16	4067.27
556	Q5I2A0	3408.81	1584.77	541.957	4800.44	2362.03	2623.67	3321.79	2443.93	3028.81
557	Q5SX40	2363.12	2493.03	0	431.14	416.095	1143.1	0	0	0
558	Q5U472	1123.66	6852.13	923.117	1697.02	445.525	937.435	1500.92	1568.55	3927.64
559	Q60590	20567.4	14740.8	22903.8	85380	78721.1	32782.8	13152.1	14179.6	23827.6
560	Q60605	3945.9	2056.38	2856.9	5676.84	765.948	5173.29	2722.84	19829.8	4325.23
561	Q60675	2184.27	3511.09	1525.07	685.761	903.168	1335.94	188.76	2251.86	1305.36
562	Q60692	1324.5	6596.74	1098.28	1391.48	1076.58	1722.19	985.27	1155.48	792.096
563	Q60696	739.071	1770.74	0	0	0	0	1367.13	2011.11	654.937
564	Q60790	0	0	0	0	0	322.823	0	532.071	849.145
565	Q60805	656.26	1656.54	2206.52	1293.17	1472.82	929.886	1311.89	2171.92	1218.19
566	Q60841	2642.03	3397.97	1041.54	1560.47	453.688	2004.41	936.882	3860.53	795.474
567	Q60963	1021.26	678.718	0	979.602	1210.62	774.752	1308.05	711.296	1202.58
568	Q60994	58240.2	284197	83158.9	65221.8	41256.9	63510.1	48853.9	66233.1	56460.2
569	Q61129	58032.5	44854.8	36965.5	64308.7	69288	50201.2	58631.9	44741.7	64924.3
570	Q61147	151341	176510	117372	177099	184376	152963	157023	123253	158755
571	Q61171	2973.81	2594.67	1282.32	5873.89	4319.23	1014.52	1546.63	4573.26	3213.36
572	Q61176	10471	4325.83	1832.27	14884.9	2153.74	3147.69	1919.95	3313.23	1373.2
573	Q61207	8886.57	8940.33	8132.07	8373.09	5744.16	8661.18	5973.1	7212.49	7727.94
574	Q61233	2331.29	0	0	1582.82	791.33	0	2918.94	1998.06	2942.72
575	Q61247	234089	176339	140733	179369	253209	167059	271724	152523	271222
576	Q61268	336343	123492	581382	366119	301941	508194	210537	240746	193144
577	Q61282	0	1684.38	0	0	0	0	0	0	0
578	Q61316	1116.26	1656.71	801.888	1319.75	979.888	987.085	1142.51	1458.99	719.049
579	Q61405	1239.11	1051.46	1583.78	1278.52	2613.21	2376.13	3743.21	1400.63	4264.02
580	Q61406	7834.68	4978.3	4033.78	5793.31	6342.2	6225.81	10594.6	7513.08	12337.9
581	Q61503	4273.15	4053.89	3787.04	3390.51	2345.33	6026.77	4277.41	5906.42	6631.58
582	Q61508	21768.7	11760.4	14168.7	11270.5	11634.8	18911.8	34131	33608.8	24496.7
583	Q61646	1110000	44378.8	460187	1080000	597893	1040000	224655	740603	105276
584	Q61702	143908	129774	136662	134352	127108	164312	151695	154372	148618
585	Q61703	186523	364902	162770	168181	171967	195726	209826	202866	223443
586	Q61704	89133.5	79715.4	83553.1	108737	110829	111206	46832.8	53245.4	44058.5
587	Q61730	47764.3	26051.6	28126.3	56981.9	58372.6	39283.5	75783.8	30632.9	61296.9
588	Q61735	293.372	264.328	414.114	618.425	0	244.424	169.176	1952.05	445.748
589	Q61739	1243.97	0	728.197	231.059	0	277.848	464.48	4039.71	666.694
590	Q61781	1741.98	7384.77	573.505	569.257	879.823	0	1207.22	1636.5	1360.8
591	Q61782	3500.72	26326.8	5617.07	881.625	4261.93	2493.09	1871.75	5607.17	3282.57
592	Q61805	1510.44	1577.96	807.722	3725.95	2088.58	1946.2	3965.61	1513.82	3217.79
593	Q61838	3740000	3120000	4050000	2730000	2410000	3950000	2620000	3620000	2750000
594	Q62009	8685.47	9948.44	5860.7	8156.26	8738.08	4974.73	6962.57	4733.35	6350.76
595	Q62059	1000.05	5848.6	747.825	421.094	883.681	885.597	0	0	0
596	Q62108	1991.62	1836.4	1566.76	0	417.016	2122.85	0	1806.27	750.935
597	Q62159;Q9QUI0	0	96.0443	0	589.98	0	0	263.591	1157.15	292.271
598	Q62261	482.162	0	18.6963	199.806	0	552.517	168.465	1478.09	452.624
599	Q62351	8615.32	12733.4	9705.7	8138.87	10031.9	7921.64	9399.99	21283.5	12364.9
600	Q62465	1264.23	1559.55	756.093	733.649	1293.4	921.176	1115.63	1127.68	444.151
601	Q62469	1263.77	1317.94	1425.3	1197.37	579.134	1216.43	1178.98	5961.08	2067.31
602	Q63836	7950.19	2323.7	941.039	13855.6	1629.47	2148.87	1962.24	2036.79	766.312
603	Q63880	15689.3	4139.71	12010.5	10432.9	2424.38	17050.9	2530.36	3640.38	2550.19
604	Q63886	3938.09	1001.57	4623.51	2996.43	0	4894.59	0	0	0
605	Q63918	1782.77	0	0	789.703	0	0	2151.96	8078.67	1508.03
606	Q64374	2085.44	0	0	3710.08	942.44	1529.64	342.925	0	0
607	Q64442	2171.11	2738.65	982.275	5547.98	952.861	833.792	1046.42	1788.57	1138.4
608	Q64455	0	0	0	0	0	0	0	1216.89	0
609	Q64458	2291.57	313.589	1556.18	1217.8	0	2840.33	0	0	0
610	Q64518	499.347	0	143.533	493.575	0	253.799	0	2029.16	0
611	Q64726	46812.5	38064.3	31303.1	70749.5	80513.5	41386.5	67664.7	31415.6	79864
612	Q64727	1706.06	2474.65	1234.29	1776.25	778.264	1883.3	2128.38	8730.22	3836.25
613	Q683Y7	4319.67	2712.51	1772.75	4044.56	1284.98	1841.96	825.152	5196.68	2269.02
614	Q68FD5	2700.37	2639.8	1628.5	3310.74	0	1458.54	595.999	3248.08	768.729
615	Q6DFX2	8345.82	9361.63	15147	8013.38	10214	12273.9	3261.72	19089.2	8735.17
616	Q6GQT1	21464.3	21013.1	25765.4	213985	64738.9	63332	17402.7	21415.8	22748
617	Q6IFX2	22902.7	130198	15030.3	4257.58	18142.7	14393.8	12799.6	18871	23021.7
618	Q6IRU2	764.257	321.102	842.197	1639.14	0	1213.9	2006.5	5646.68	3133.12
619	Q6LAL7	0	1281.69	1915.93	1157.92	622.611	857.159	1167.58	1091.87	1657.46
620	Q6NXH9	82949	0	0	0	57750.1	0	0	57974.7	68612.8
621	Q6PE84	313.321	0	413.945	993.842	0	560.685	0	3841.88	376.663
622	Q6PHN9	4210.59	0	5711.46	10578.5	0	0	0	0	0
623	Q6PJA7	344.275	0	0	71.0779	0	0	1059.03	0	0
624	Q6S9I0	21841.1	27079.8	22166.3	31049.5	31852.4	26056.1	32747.2	16713.3	29652.9
625	Q6ZWQ9;Q922W7	0	0	0	99.2401	0	0	0	444.924	0
626	Q71KU9	1582.76	3820.83	2049.8	0	694.973	2096.77	902.241	1688.61	776
627	Q792Z1;Q7M754	22012.6	3702.9	19321.4	14725.5	13711.1	18524.5	10640	23167.5	11913.8
628	Q7M084	50053.8	31324	30023.1	48021.7	80594.8	0	57036.9	45428.3	56340.4
629	Q7TMM9	4128.21	3460.72	2718.37	5164.62	1237.53	3500.25	4100.04	9609.92	4657.76
630	Q7TNZ4;Q8R432;Q8VCU2;Q9DBH3	7314.32	2469.12	5364.96	5165.02	6289.11	9360.64	4326.43	7106.37	5435.5
631	Q7TPR4	1954.07	1357.34	1447.41	2871.84	382.422	1528.93	1782.55	5649.51	3086.28
632	Q80W65	1375.14	2685.81	2406.71	1467.65	2369.38	2127.73	1189.4	1423.26	656.274
633	Q80W93	16632	36515.3	18140.7	15197.7	15725.7	23045.6	13423.6	17666	17377.7
634	Q80YC5	28040.5	26873.9	22367.5	45596.5	52140.8	24845.6	36547.8	16718.2	42909.8
635	Q80YV3	22900.2	21740.4	22634.7	14373.3	18968	0	20657.5	18935	17312.5
636	Q80YX1	9860.51	14954.6	15591.1	6772.07	5526.18	9305.53	4807.2	13507.3	5567.84
637	Q80ZA4	1422.1	2546.55	1060.01	1378.54	890.813	1240.7	931.276	1306.18	589.376
638	Q810I7	63013.8	0	60766	114829	125576	0	0	66251	0
639	Q8BH00	0	823.746	0	1261.21	0	578.475	0	0	0
640	Q8BH35	58643	23389	46650.3	71335.4	59565.7	42237.7	65347.3	45371.5	61530.1
641	Q8BH61	232669	122721	169388	32932.6	39152.6	174482	128880	133079	120586
642	Q8BHN3	3245.41	2695.36	3384.77	3443.12	2338.02	4454.77	550.843	3456.75	2096.96
643	Q8BK48	4296.57	3584.53	4158.94	4350.47	4133.99	3961.01	7104.16	3837.24	5342.02
644	Q8BKS9	685.301	91.3062	386.297	0	1000.41	0	1009.72	907.962	0
645	Q8BND5	44432.5	37980	34697	56599.2	63619.2	39663.2	56180.2	36573.1	55097.7
646	Q8BPB5	7368.15	15354.8	12075.2	11971.6	14279.3	19135.6	20925.3	11674.3	17059.3
647	Q8BSM7	0	2197.41	1235.3	2191.41	433.581	0	0	7024.17	1105.93
648	Q8BTM8	6087.34	2895.01	8090.8	7336.46	2181.66	9401.16	8143.55	44418.1	12450.4
649	Q8C165	4891.52	2481.26	13937.3	6935.43	3674.47	5286.43	2190.25	11769.5	4399.79
650	Q8C196	1247.19	428.672	2118.51	2317.74	423.708	1953.61	1050.74	0	0
651	Q8C255	2294.87	4411.66	1218.39	1473.82	1776.16	1797.92	2188.96	1197.74	2068.1
652	Q8C2Q3	21104.1	11856.2	27274.6	6881.2	7624.32	23757.3	4909.27	8619.45	2626.63
653	Q8C7B8	337.868	0	861.437	60.3136	0	266.446	429.203	204.555	0
654	Q8CF98	11627.4	10583.2	12670.1	3458.84	4536.78	12466.5	8302.98	16554.1	6539.65
655	Q8CFG8	16694.5	9394.77	0	13200	13402.4	0	16710.7	30639	0
656	Q8CFX1	2778.8	2829.72	1826.96	2085.49	2349.39	2542.11	960.573	2207.97	1423.95
657	Q8CG16	59784.9	51288.1	72561.4	47133.5	36258.4	69808.5	43958.4	99690.6	54640.4
658	Q8CGM2	2379.75	720.786	2024.82	1778.43	2920.51	3725.65	4025.83	2240.27	3403.69
659	Q8CIF4	982.46	1628.12	385.24	1222.06	1262.57	1217.63	570.578	743.823	1215.84
660	Q8CIM7	4677.37	0	2108.24	6422.58	0	2735.04	0	0	0
661	Q8CIR9	18938.8	39762.3	24501.2	7809.86	7884.01	23114.8	11846.7	25214.7	16229.1
662	Q8CIZ8	3850.81	24193.4	62396.5	2439.97	2481.67	27045.3	7803.24	17915.7	5134.55
663	Q8JZR0	867.396	0	0	521.081	0	903.861	0	0	0
664	Q8K010	1088.26	0	0	1088.98	0	0	0	321.154	0
665	Q8K0D2	6184.68	5861.81	2227.09	6421.75	5409.73	4127.82	4645.47	3663.52	5537.4
666	Q8K0E8	3280000	1700000	4280000	7483.09	482763	3240000	2080000	3070000	1860000
667	Q8K182	91195.5	40697.2	70366.6	98690	88595.8	69328.8	92911.5	69408.6	93079.4
668	Q8K1B8	4450.69	1993.93	3917.11	2318.62	918.119	2125.85	4945.15	25906.3	7753.43
669	Q8K1F2	7497.37	20766.4	15384.4	10252.4	3666	10058.6	28015.1	20187.8	15959.3
670	Q8K1I3	17372.9	11654	15618.8	13309.3	15774.1	15844.8	28014.3	17704.4	16844.8
671	Q8K2Y0	5632.61	3179.16	2408.17	5803.41	8984.95	4773.24	7439.5	1759.39	7983.65
672	Q8K397;Q9D1B1	319.766	550.409	1121.46	904.296	1216.45	289.812	1752.15	1783.54	2498.7
673	Q8K426	1906.22	5467.72	3809.48	3742.31	2218.92	4527.24	1378.31	2848.86	1729.32
674	Q8K558	2739.92	502.225	3012.82	5462.01	5498.88	7371.9	901.922	8715.04	4279.33
675	Q8K5B2	1147.07	151.226	405.674	526.793	0	219.419	0	0	0
676	Q8R016	4035.88	9947.74	3453.86	3902.63	5932.57	4790.5	4477.69	5906.73	4453.93
677	Q8R084	6704.42	1302.34	3514.4	6492.48	0	10698.7	0	0	0
678	Q8R0I8	36068.7	23864	34431.4	36591.2	43361.2	46637.6	38819.9	37405.2	42051.3
679	Q8R0Y6	34341.7	4737.21	5782.55	48985.2	4002.7	11241.8	4136.27	4004.63	2910.36
680	Q8R0Z6	1652.91	1456.75	1970.81	677.448	1021.75	3208.48	1979.36	3736.13	1867.57
681	Q8R121	25311.4	16626.6	21738.3	33129.9	27973.2	24924.3	35711.2	23251.7	25372.8
682	Q8R4V5	894.564	1805.04	1813.39	683.353	747.212	2070.4	984.853	2831.28	1581.31
683	Q8VC12	2136.79	0	0	1894.4	0	0	0	0	0
684	Q8VC16	940.74	777.132	383.336	955.056	1351.52	0	0	1083.59	1053.49
685	Q8VC30	2581.99	632.72	0	4616.46	465.681	369.327	296.669	0	0
686	Q8VCG4	96992.1	40449.5	82607.4	116379	103367	72362.4	111785	78524.2	106563
687	Q8VCH0;Q921H8	0	0	824.26	229.419	0	713.866	0	508.442	0
688	Q8VCM7	4290000	2220000	5550000	11886.1	637775	4280000	2670000	4110000	2320000
689	Q8VCS0	26046	14854.9	15649.4	33505.9	37542.9	18777.6	32347.5	17876.2	40255.3
690	Q8VCT4	2479.51	900.309	1469.79	1689.19	0	4860.52	0	0	0
691	Q8VCU1	3185.34	0	2019.91	2021.29	0	2791.24	0	0	0
692	Q8VCX4	4851.09	8031.88	6744.24	6169.6	7041.17	7507.1	8080.5	6823.54	11536.7
693	Q8VDD0	23158.1	42603.6	33803.3	33235.1	12017	16647.7	15004.4	21611.2	13738.9
694	Q8VDD5	4591.13	1964.39	3580.22	5051.07	1369.9	4999.78	2997.93	23543.3	4896.14
695	Q8VED5	195488	295285	0	0	68473.1	0	81589	99639.6	137957
696	Q91V80	1576.35	721.699	529.522	1312.58	949.601	684.008	1844.3	552.964	1287.43
697	Q91V92	3327.04	809.427	987.905	4120.02	979.86	1625.44	758.601	702.171	939.966
698	Q91VB8	281184	39355	75363.9	276451	198860	163470	69194.4	179873	80845.7
699	Q91VS7	6882.44	1702.21	7353.2	9236.7	1018.25	10998.1	0	0	353.135
700	Q91WP0	69285.4	54966.9	85611.1	51985.6	40545.8	66920.6	39018.8	61303.4	41954.3
701	Q91WP6	29405.4	16850.8	18205.1	51563.7	66919.9	31296.1	41925.9	37528	43669.6
702	Q91X17	3223.96	7165.84	0	4126.4	2595.02	1330.94	3104.73	0	2375.91
703	Q91X70;Q9QXT7	38390.5	16445.5	24351.6	43487.8	44512.6	28994.3	56586.9	33483.1	52941.4
704	Q91X72	1290000	1050000	853924	1980000	2330000	1270000	1110000	789385	1050000
705	Q91X79	1048.88	6048.66	2351.53	649.06	4373.37	2666.54	1086.77	314.602	1337.65
706	Q91X83	1783.38	1235.65	0	3113.92	646.304	0	0	0	0
707	Q91XD4	2243.09	917.721	0	3679.3	0	707.976	637.487	0	0
708	Q91XL1	76987.6	44495	56213.8	109442	168831	72395.3	64779.1	50134.7	75015.2
709	Q91Y47	0	2476.5	1132.36	1519.94	0	997.941	3174.79	3621.57	2750.18
710	Q91Y97	17198.8	7006.75	1648.14	24386.2	2187.55	3530.66	4968.68	889.615	1150.81
711	Q91YI0	1150.36	371.725	0	1020.16	412.63	712.319	0	395.768	1040.28
712	Q91Z05	2437.75	7105.27	2513.47	4711.13	1659.64	1795.76	5891.33	3202.85	3741.54
713	Q91Z07	1202.43	0	0	0	680.669	0	0	431.148	0
714	Q91ZJ5	4297.59	953.638	0	6366.01	379.491	859.799	397.578	0	779.713
715	Q91ZX7	22963	36108.6	32306.2	17545.5	14159.7	24644.9	13274.6	28391.1	14591.4
716	Q920E7	17753.1	16318.6	8893.4	21119	6000.82	7404.18	31147.1	18108.3	38305.8
717	Q920E9	7822.92	4672.58	8592.71	9664.36	0	1074.42	4782	2651.18	8165.62
718	Q921I1	1070000	1280000	734028	1360000	1780000	964339	1380000	785734	1440000
719	Q922D8	1169.2	3763.8	1338.21	1615.88	774.773	1970.54	620.228	820.778	2036.06
720	Q922U2	14223.8	29900.3	7010.6	2710.28	4997.05	4016.16	6001.75	6932.83	8702.68
721	Q924Q3;Q924Q6;Q924Q7;Q924Q9;Q924R1;Q924R3;Q924R4;Q924R8	26430	44641.8	43270.7	45557.9	2500.91	38374	61040.5	49521.4	48884.1
722	Q99JI6	1367.88	659.796	1146.67	1664.15	97.6181	1077.58	2095.73	11353	3135.1
723	Q99JW4	0	0	0	275.47	168.938	0	74.3524	2061.09	0
724	Q99KA4	3814.52	6764.12	2196.57	2755.24	1492.55	6510.72	6232.05	5993.28	5354.7
725	Q99M11	13841.4	32429.2	8931.41	10345.5	8719.83	11366.4	10656	6690.06	14132.8
726	Q99N48	20796.1	8952.52	23592.3	0	1295.97	18996.5	9733.4	15129.3	14043.3
727	Q99P58	0	0	569.336	0	0	978.989	279.044	2365.77	790.531
728	Q9CPR4	1743.31	0	0	933.598	0	752.573	0	0	0
729	Q9CPW4	434.638	822.092	824.076	856.63	0	0	0	2323.36	0
730	Q9CPY7	2287.71	15935.6	1901.77	3585.18	1117.98	2147.04	2220.67	3951.95	2039.07
731	Q9CQ19	2700.78	2067.68	3375.66	2879.54	1918.51	3850.57	1669.53	16637.4	5379.15
732	Q9CQF9	6386.05	3073	7142.45	5508.62	3897.76	6260.49	3822.77	5274.53	4365.93
733	Q9CQN1	7627.85	0	0	0	2002.86	2980.14	0	0	0
734	Q9CQW3	35442.3	19834.5	31437.8	49540	60369.8	46070.1	107413	45398.7	57934.5
735	Q9CR35	755.064	10613.6	2406.51	1802.52	12447.3	4872.33	602.136	1097.08	752.791
736	Q9CR57	2635.58	0	0	2430.12	323.143	3666.93	0	0	0
737	Q9CWZ7	3170.46	2051.65	1600.02	361.727	4446.11	1997.17	4173.63	1884.73	6065.64
738	Q9D1R7	2126.25	2490.34	1976.49	3886.16	4823.03	2099.68	3509.11	1535.05	2403.08
739	Q9D3G5	0	0	152.381	0	0	0	0	1179.88	0
740	Q9D6F9	1079.06	602.287	303.242	2930.08	0	1722.78	415.691	2585.6	2462.37
741	Q9D8E6	4202.3	111.249	710.636	3871.71	0	2299.32	187.809	773.293	231.167
742	Q9D9T8	1358.56	0	1248.67	0	994.485	384.4	0	0	0
743	Q9DBB9	209765	132931	197682	173808	171484	194372	212254	210176	203826
744	Q9DBD0	41309.2	37842.4	26178.2	57053	62504.3	35622.5	51644.3	30399	58179
745	Q9DBF1	0	0	0	1681.14	1042.24	769.316	0	0	121.485
746	Q9DC11	1484.81	1998.48	1091.63	256.498	927.45	1779.52	825.054	2517.25	2369.02
747	Q9DCC4	1105.25	0	0	2264.4	0	520.326	0	721.075	0
748	Q9DD20	13901.5	3072.5	6376.55	21952.6	0	12416.1	0	0	0
749	Q9EP89	6518.86	3869.82	8194.5	4735.03	4099.9	6724.6	4563.09	5764.75	3233.03
750	Q9EQI5	3177.79	0	0	28794.5	19275.9	350.639	3503.84	8028.98	6871.61
751	Q9EQK5	694.469	0	0	492.274	0	0	0	0	187.529
752	Q9ES46	2407.46	0	1134.6	0	0	0	1651.2	4374.05	2016.89
753	Q9ESB3	89499.4	34153.5	59500	108045	102584	72273.2	143619	173243	139679
754	Q9ET01	1678.7	1054.59	769.986	1627.66	156.758	496.367	80.7741	652.112	0
755	Q9ET66	25510.3	60133.2	30158.2	23901.2	23731.3	23194.4	20490.2	23606.8	18163.2
756	Q9JHH6	13612.8	9047.45	8306.42	16691.6	23842.7	13634	19293.3	11544.9	21682.1
757	Q9JHI0	0	900.711	212.548	1016.21	1004.61	733.38	2007.8	2414.14	1325.73
758	Q9JHK5	0	0	0	300.633	0	0	1965.07	2879.67	1886.48
759	Q9JHR7	0	4351.92	1579.95	1603.89	2851.72	2114.65	1821.07	2740.43	2438.64
760	Q9JIF7	0	0	0	291.345	0	0	0	0	0
761	Q9JJ59	0	1740000	3780000	4318.45	402286	2400000	1630000	2550000	1070000
762	Q9JJN5	141734	84593.9	117940	129188	109759	133158	128385	141047	136479
763	Q9JL99	305.544	0	1043.97	585.929	0	959.763	398.183	8692.55	1465.25
764	Q9JLJ2	2231.67	4388.5	3517.52	3151.01	1636.18	3679.98	3270.86	3720.82	5176.69
765	Q9JM99	1532.23	2284.28	1262.48	1012.86	2333.05	2950.54	1071.53	5003.92	526.03
766	Q9QUM0	5544.03	1874.03	6385.57	5837.48	1665.91	5839.54	5469.51	46109.5	8933.94
767	Q9QUM9	23334.7	70313.4	12747.8	20996.5	14085.7	25212	15693.7	19156.1	13045.4
768	Q9QUP5	0	1728.16	1252.53	0	0	0	0	175.769	0
769	Q9QWK4	128039	342097	168574	164131	67398.7	143474	80033.5	167740	94903.5
770	Q9QWL7	2089.53	19547.9	2142.99	692.404	2161.22	2111.49	2594.48	4215.3	6207.66
771	Q9QXC1	38190	16174.3	30680.3	53055.5	68980.3	36116.6	55251.6	23206.4	56641.6
772	Q9QXD1	815.992	2221.32	447.982	263.786	0	0	0	461.699	0
773	Q9QXD6	4840.73	1524.94	0	11221.1	704.741	1178.83	539.959	0	0
774	Q9QXF8	2923.65	843.641	363.873	4614.15	1093.08	869.833	1687.38	452.862	0
775	Q9QZ83	4401.71	5375.37	5689.17	11893.4	3683.92	5327.73	10898.8	27525	14173
776	Q9QZI9	0	551.314	884.697	1093.44	1228.23	468.179	1182.28	5134.39	1607.14
777	Q9R098	23826.9	14064	19393.2	24686	25943.4	21630.3	23956	18097.1	25399.5
778	Q9R0E2	572.684	1098.37	489.73	602.904	727.023	1001.27	748.628	995.58	1097.02
779	Q9R0G6	2657.52	4432.93	1910.32	1004.57	1286.08	2345.59	856.848	2069.96	1246.3
780	Q9R0M4	916.832	1128.87	894.927	456.394	471.123	725.762	642.41	1100.89	998.957
781	Q9R0P5	0	0	0	1228.03	0	879.127	1554.56	2538.49	1624.58
782	Q9R182	0	0	0	0	172.842	0	0	0	442.049
783	Q9R1E6	0	1063.39	0	0	527.622	0	1365.08	416.514	1256.27
784	Q9R1P0	7015.95	30006.7	5173.16	7356.96	4883.28	9329.28	4208.64	6448.52	4255.97
785	Q9R1P1	4867.65	13885.1	3980.19	3846.69	2390.77	6080.25	3162.18	4094.1	2980.93
786	Q9R1P3	21818.5	90448	15809.7	19989.6	16304.3	28379.1	13511.4	21996.1	15583.1
787	Q9R1P4	7292.92	28659.4	6195.52	7659.87	4256.52	7725.34	4677.25	6350.08	3759.24
788	Q9WTR5	754.063	1255.17	460.769	281.924	836.586	0	614.341	328.31	875.915
789	Q9WUB3	3378.36	10073.4	1743.33	2844.68	2041.92	4398.03	856.942	2482.67	1066.65
790	Q9WVA4	725.048	0	446.691	970.407	415.916	741.829	742.139	6122.85	1457.28
791	Q9WVH9	3542.57	3379.72	3556.16	3033.93	2017.27	4141.54	8388.17	3150.83	3829.22
792	Q9WVJ3	6620.27	16635.3	6648.08	13343.5	11271.2	6106.9	9628.57	6278.88	8379.16
793	Q9Z0M6	2733.9	1823.4	2618.48	1978.72	1308.92	2829.49	1934.6	2661.79	2258.53
794	Q9Z0M9	2794.97	3314.38	937.847	3525.73	2586.76	3425.36	1917.07	3712.64	1783.05
795	Q9Z121	0	0	0	0	264.927	0	632.124	0	0
796	Q9Z126	4175.18	0	0	17793.1	10659.8	555.089	3988.37	12895.5	13956.8
797	Q9Z1R3	122164	21927	107743	120396	91479	125502	87770.8	114527	69833.5
798	Q9Z1T2	40769.8	64654.6	43167.7	33420.3	26791.8	31276.3	7731.09	22983.3	13216.4
799	Q9Z2K1	18330.2	177257	11155.2	2993.87	21271.7	14953.8	11611.1	22551.6	15029.9
800	Q9Z2L2	3077.37	9351.71	1131.13	591.436	1348.71	1376.12	1808.91	466.228	6990.97
801	Q9Z2U0	14365.1	42410.8	10715.5	9116.85	7286.65	13765	5637.82	11137.1	7206.62
802	Q9Z2U1	8264.23	32932.8	8658.17	8090.24	6570	10476.9	3571.14	9110.85	6100.3
803	Q9Z2W0	2297.05	5937.13	2353.34	1882.4	1518.48	2575.56	800.094	1717.94	1839.51
804	X5J4K3;X5J4W0	4327.53	6886.11	0	0	1134.99	3283.26	6384.18	2012.49	0
805	X5J4K8	0	0	2659.74	7748.94	2062.42	0	6351.57	0	0
806	X5J5H0	504.44	1731.75	571.157	336.38	318.585	0	621.987	1223.99	1198.7
