# Supplementary material for: Pomegranate-derived nanovesicles as therapeutic agents for acute pancreatitis in a murine model: anti-inflammatory, antioxidant, and endocrine-protective properties
Source: Extracell Vesicles Circ Nucl Acids. 2026 Mar 10;7(1):328–53. doi: 10.20517/evcna.2025.145 (PMC13074296; doi:10.20517/evcna.2025.145)
Supplement: Supplementary file 1 [file evcna-7-1-328-SupplementaryMaterials.zip › evcna60145-SupplementaryMaterials/Supplementary Table 2.xlsx]

## Sheet: Welch T test AP to AP + PG
Supplementary Table 2. List of identified differentially expressed proteins in plasma EVs of mice with induced acute pancreatitis upon PgNVs pretreatment versus plasma EVs from mice with acute pancreatitis.
Row	Index	Peak Name	t-value	p-value	Mean 1	Mean 2	Median 1	Median 2	Sigma 1	Sigma 2	Delta	Fold Change	Log2 (Fold Change)	Protein names
1	565	P70389	-9.1354	0.00768	20309.5	28761.9	20528.6	28875.7	409.211	1549.41	-8452.32	0.706127	-0.501999	Insulin-like growth factor-binding protein complex acid labile subunit
2	672	Q61704	-7.29943	0.00822	84057.9	114604	82985.2	111626	2691.14	6730.01	-30545.9	0.733465	-0.4472	Inter-alpha-trypsin inhibitor heavy chain H3
3	261	O88998	6.21535	0.00847	1980.44	1055.61	1868.91	1109.93	229.115	118.016	924.824	1.8761	0.907739	Noelin
4	766	Q8K558	-4.62982	0.01173	2019.7	6329.15	2550.92	6068.47	1290.03	966.964	-4309.46	0.31911	-1.64787	Trem-like transcript 1 protein
5	158	A0A2K6EDJ7	-4.58156	0.01233	4790.74	21954.3	2914.04	23366.5	3856.57	5218.19	-17163.6	0.218214	-2.19618	Inter alpha-trypsin inhibitor, heavy chain 4
6	330	P07356	6.37482	0.01664	1376.36	54.6528	1317.26	18.696	346.408	94.6614	1321.7	25.1836	4.65442	Annexin A2
7	205	E9Q8B5	-4.17927	0.021	5728.98	15248.2	6012.6	15019	2028.47	3383.7	-9519.24	0.375715	-1.41229	Complement factor H-related 4
8	58	A0A075B5S5	4.54291	0.02755	2421.08	1156.79	2383.82	1123.49	450.127	172.441	1264.29	2.09293	1.06552	Immunoglobulin heavy variable 7-4
9	467	P29788	-3.36671	0.03118	135379	247948	118301	249275	35136.7	46036.3	-112570	0.545995	-0.87304	Vitronectin
10	323	P06327	-3.32226	0.03296	636.844	2137.03	657.121	1959.89	626.951	467.588	-1500.18	0.298005	-1.74659	Immunoglobulin heavy variable 1-84
11	827	Q9CQW3	-3.60448	0.03424	28517.9	54308.8	30879.2	50059.2	6018.41	10833.8	-25790.9	0.525106	-0.929319	Vitamin K-dependent protein Z
12	665	Q61405	-3.14648	0.03473	5216.13	14415.6	4069.8	12853.1	3500.11	3659.81	-9199.52	0.361838	-1.46659	Complement factor H-related 2
13	296	P01887	-3.17603	0.03734	42021.7	91450.9	32758.2	99878.2	21543.5	16202.5	-49429.2	0.4595	-1.12186	Beta-2-microglobulin
14	177	A6X935	-3.91071	0.03739	28555.1	105754	21972	123044	12814.5	31699	-77198.6	0.270015	-1.88889	Inter alpha-trypsin inhibitor, heavy chain 4
15	241	O54819	-3.08528	0.03956	1291.96	2584.92	1062.13	2256.65	447.968	571.139	-1292.97	0.499805	-1.00056	Tissue factor pathway inhibitor
16	208	F8VQ07	-4.12564	0.04533	289.538	651.766	281.556	580.973	34.2551	148.164	-362.228	0.444237	-1.1706	Albumin superfamily member 1
17	838	Q9DBF1	-4.48763	0.04624	18.696	1207.06	18.696	1150.2	18.696	465.878	-1207.06	0.0154889	-6.01262	Alpha-aminoadipic semialdehyde dehydrogenase
18	770	Q8R0I8	-2.95993	0.04631	31160.3	43880.4	33580.7	46813.7	4400.75	6003.02	-12720	0.71012	-0.493864	BC026782 protein
19	572	P97321	2.98116	0.04897	11788.7	9029.82	11453.2	9338.01	880.17	1339.59	2758.83	1.30552	0.38463	Prolyl endopeptidase FAP
20	191	B7ZCC9	2.7742	0.05012	20590.2	14980.7	21089.3	14329.5	2476.28	2476.64	5609.49	1.37445	0,458852801841825	Adhesion G-protein coupled receptor G4
21	773	Q8R121	-2.96862	0.05132	21029.5	29788.8	21352.1	30870.8	2711.65	4331.9	-8759.25	0.705954	-0,502353043057115	Protein Z-dependent protease inhibitor
22	181	A8DUK7	-2.86422	0.0545	4818.23	12490.7	4179.41	12305	2542.86	3880.83	-7672.5	0.385745	-1,37428206399087	Beta-globin
23	875	Q9R0M4	2.84821	0.05497	988.781	569.868	879.026	519.924	212.511	140.487	418.914	1.73511	0,795024721932802	Podocalyxin
24	157	A0A2I3BRQ1	-3.55618	0.05508	1426.53	5590.6	1220.77	6370.86	588.662	1940.82	-4164.07	0.255166	-1,97048996081537	Expressed sequence AI182371
25	302	P02535	3.99227	0.05574	68635.6	12331.1	66538.7	12060.7	24319.5	2296.97	56304.5	5.56604	2,47665085485077	Keratin, type I cytoskeletal 10
26	161	A0A571BF69	2.70873	0.05805	85568.1	58273.4	82426.7	54511.8	10494.9	13945.2	27294.7	1.46839	0,55423524144477	Sucrase-isomaltase, intestinal
27	611	Q06890	-3.66562	0.05892	145096	212485	141727	214848	31163.4	6538.79	-67388.8	0.682854	-0,550350954301369	Clusterin
28	474	P33587	-2.86049	0.0673	2460.15	5551.74	2537.1	6076.3	818.843	1683.4	-3091.59	0.443131	-1,17419438411688	Vitamin K-dependent protein C
29	371	P10852	2.51553	0.07088	1857.87	952.149	1969.45	1016.96	371.61	500.815	905.72	1.95124	0,964389545756442	Amino acid transporter heavy chain SLC3A2
30	623	Q3U3W5	3.52792	0.0718	6008.12	18.696	5606.05	18.696	2949.71	18.696	6008.12	321.359	8,32803986483589	Protein arginine N-methyltransferase 9
31	387	P12246	-2.47338	0.07329	19685.5	30192.9	19423.5	32229.1	5863.86	4444.85	-10507.4	0.651991	-0,61707656409319	Serum amyloid P-component
32	312	P04223	2.55725	0.0734	3427.93	598.429	2633.24	18.696	1611.96	1036.51	2829.5	5.72821	2,51808400653095	H-2 class I histocompatibility antigen, K-K alpha chain
33	85	A0A075B5W2	2.40703	0.07619	781.762	284.14	705.34	299.883	227.399	276.604	497.623	2.75133	1,4601287276665	Immunoglobulin heavy variable 1-52
34	238	O35930	2.41541	0.07645	99143.7	69070.1	95581.4	75657.2	13397.1	16899.1	30073.6	1.43541	0,521459452772479	Platelet glycoprotein Ib alpha chain
35	435	P20918	-2.64591	0.07676	133149	216168	127204	230160	25194	48152.6	-83018.6	0.615952	-0,699109044986456	Plasminogen
36	325	P06684	-2.44604	0.07992	113575	148229	111959	154274	20382.7	13663.7	-34654.1	0.766213	-0,384182938067219	Complement C5
37	385	P11835	2.66777	0.08408	962.26	391.529	1081.83	458.948	340.099	147.1	570.731	2.4577	1,29730825668688	Integrin beta-2
38	298	P01899	-2.55506	0.08617	6149.47	8576.71	5849.28	8251.27	1477.33	724.458	-2427.24	0.716997	-0,479961830049325	H-2 class I histocompatibility antigen, D-B alpha chain
39	641	Q5I2A0	-2.88671	0.08813	4760.95	10778.3	5064.23	12037	906.226	3494.91	-6017.4	0.441714	-1,17881430251805	Serine protease inhibitor A3G
40	871	Q9R098	-2.22002	0.09063	18867.4	25095.8	19048.6	24944.7	3410.1	3461.84	-6228.35	0.751817	-0,411546338765199	Hepatocyte growth factor activator serine protease
41	524	P52430	-2.6533	0.09132	106122	178772	99292.9	179620	44435.8	16570.9	-72649.7	0.593618	-0,752392921524343	Serum paraoxonase/arylesterase 1
42	728	Q80YX1	2.53335	0.09306	13612.7	7427.44	15314.1	6843.04	3872.91	1698.2	6185.27	1.83276	0,874017797811897	Tenascin
43	134	A0A0M5KS39	2.84428	0.09353	2613.68	706.225	2978.5	692.503	1132.65	257.565	1907.46	3.70092	1,88788363352792	B2 18-5 anti-human butyrylcholinesterase (BChE) light chain variable region (Fragment)
44	284	P01671	-3.02127	0.09431	18.696	6139.9	18.696	7442.5	18.696	3519.92	-6139.9	0.003045	-8,3593406833333	Ig kappa chain V-III region PC 7175
45	211	G3X8T9	-2.34794	0.09575	11550.3	21401.5	9945	21444.3	6315.91	3594.47	-9851.17	0.539698	-0,889776907752397	Serine (or cysteine) peptidase inhibitor, clade A, member 3N
46	586	Q01097	2.15906	0.09744	2689.79	805.515	3258	342.914	1024.44	1111.52	1884.27	3.33922	1,73950964742523	Glutamate receptor ionotropic, NMDA 2B
47	673	Q61730	-2.19275	0.09946	33522.5	53810	28471.5	57579.1	9489.83	12913	-20287.4	0.62298	-0,682742423288365	Interleukin-1 receptor accessory protein
48	247	O70165	2.37252	0.10102	97119.5	60639	93788.4	59124	23915.4	11719.4	36480.6	1.6016	0,67951611462447	Ficolin-1
49	616	Q08879	2.25542	0.1057	66019	48402.2	70261.5	50963.1	11822.3	6577.51	17616.8	1.36397	0,447809644103983	Fibulin-1
50	846	Q9ESB3	-2.08174	0.10587	59698.2	98311.1	58442.8	109177	23025.6	22404.1	-38612.9	0.607237	-0,719667406754902	Histidine-rich glycoprotein
51	189	B2RX12	-2.17337	0.10646	4967.35	10864.4	4276.24	9991.58	2569.95	3934.7	-5897.07	0.457213	-1,12906260489131	ATP-binding cassette sub-family C member 3
52	301	P02469	2.18713	0.10765	3230.36	1736.74	3127.79	1442.25	1006.62	621.158	1493.63	1.86002	0,895319089516089	Laminin subunit beta-1
53	507	P49182	-2.14945	0.10807	30300.1	49308.1	31353.5	50592.2	8509.2	12735.8	-19008.1	0.614504	-0,702505446764665	Heparin cofactor 2
54	644	Q60590	-2.74858	0.1083	19251.9	68685.5	19148.7	86274.8	3194.66	30987	-49433.7	0.28029	-1,8350090633743	Alpha-1-acid glycoprotein 1
55	186	B1B0C7	2.07181	0.1087	565.432	134.977	424.016	18.696	273.58	233.787	430.455	4.1891	2,0666418660437	Basement membrane-specific heparan sulfate proteoglycan core protein
56	329	P07309	-2.74533	0.10904	7079.1	50498	6629.47	51917	2500.26	27279	-43418.9	0.140186	-2,8345879154001	Transthyretin
57	760	Q8K1B8	2.11454	0.1116	3390.11	1830.01	3847.51	2133.88	1059.14	715.036	1560.11	1.85252	0,889485479340898	Fermitin family homolog 3
58	227	O08742	-2.04836	0.11166	1493.56	4103.3	1628.35	4272.03	1430.93	1679.93	-2609.75	0.363989	-1,45803400364005	Platelet glycoprotein V
59	332	P07361	-2.53804	0.11455	18632.7	58298.3	17079.6	67961.7	6089.29	26375.5	-39665.6	0.319609	-1,64561900240548	Alpha-1-acid glycoprotein 2
60	564	P70375	-2.03516	0.11516	866.907	1827.38	1088.47	1622.35	640.24	508.207	-960.472	0.474399	-1,07582738592544	Coagulation factor VII
61	589	Q01237	-2.55314	0.11542	5149.69	6735.35	5254.17	6239.23	218.876	1053.21	-1585.66	0.764576	-0,387268246722345	3-hydroxy-3-methylglutaryl-coenzyme A reductase
62	148	A0A140T8N9	-2.03007	0.11633	27770.7	54631.6	20091.3	54036.9	14101.4	18065.7	-26860.9	0.508326	-0,976173647076589	Immunoglobulin kappa variable 6-32 (Fragment)
63	681	Q61805	-2.2101	0.11663	1308.05	2674.49	1406.25	2304.92	473.284	960.61	-1366.44	0.489085	-1,03184395685621	Lipopolysaccharide-binding protein
64	336	P07758	-2.04182	0.11795	1.79466e+06	2.94583e+06	1.62068e+06	3.19312e+06	568645	793883	-1.15118e+06	0.609219	-0,714968089722706	Alpha-1-antitrypsin 1-1
65	794	Q91WP6	-2.47222	0.118	21224.9	52456.7	18416	52104.1	5334.61	21220.9	-31231.8	0.404618	-1,30536844097004	Serine protease inhibitor A3N
66	164	A1L0X5	2.46775	0.12156	247322	78809.3	184929	83057.4	115563	25181.2	168513	3.13824	1,64995369191445	Krt78 protein (Fragment)
67	139	A0A0U5BC76	-2.05162	0.12284	25047.9	45939.4	21105.9	43471.9	9347.95	14956.4	-20891.5	0.545237	-0,875044473629972	MAb 6H10 light chain
68	865	Q9QXC1	-2.16892	0.12479	27789.2	55330	30135.2	53611.5	9167.47	19991.8	-27540.8	0.502245	-0,993538187807733	Fetuin-B
69	342	P07759	-2.0326	0.12714	451671	808077	426632	899524	156633	260198	-356405	0.558946	-0,839218784365202	Serine protease inhibitor A3K
70	207	F6YQT7	1.98373	0.12816	8332.77	2621.28	7881.37	476.6	2788.61	4134.31	5711.49	3.1789	1,66852631955234	Lipase member H
71	386	P11859	-1.92977	0.12854	22473.6	33788.3	23060	33308.4	7848.54	6444.59	-11314.7	0.665129	-0,588293656200906	Angiotensinogen
72	538	P59383	2.50999	0.12877	5120.8	18.696	4050.69	18.696	3533.67	18.696	5120.8	273.898	8,09749582370468	Leucine-rich repeat neuronal protein 4
73	297	P01898	-2.20247	0.13024	92717.4	165406	69561.3	154100	53483	20180.1	-72689.1	0.560543	-0,835103594593784	H-2 class I histocompatibility antigen, Q10 alpha chain
74	406	P15331	2.36406	0.13198	127679	44007.9	121539	40026.9	60043.6	12360.4	83671.4	2.90128	1,53669112958742	Peripherin
75	380	P11589	-1.90021	0.13223	359.345	971.199	358.848	980.643	359.593	426.302	-611.855	0.370001	-1,43439960993814	Major urinary protein 2
76	797	Q91X72	-2.26273	0.13246	1.06243e+06	1.94896e+06	1.14753e+06	2.00075e+06	195552	649827	-886531	0.545127	-0,875335449629865	Hemopexin
77	639	Q5F2I8	1.99817	0.13258	6372.72	3382.31	5255.49	3335.09	2231.05	1319.72	2990.41	1.88413	0,91390150884884	Gamma heavy chain variable region (Fragment)
78	262	O89020	-1.88159	0.13304	74787	105554	71159.6	97031.1	19932	20120	-30766.5	0.708522	-0,497115510422411	Afamin
79	379	P11499	-1.86007	0.13646	1942.7	4260.51	1264.38	3727.24	1501.26	1550.63	-2317.82	0.455977	-1,13296609286764	Heat shock protein HSP 90-beta
80	796	Q91X70	-1.86646	0.13674	25878.1	40723.6	23918.9	43943.5	9045.21	10391	-14845.4	0.635458	-0,654130692889549	Complement component C6
81	850	Q9JHH6	-2.17144	0.13719	10240.2	18954.8	9887.84	16866.5	2278.01	6567.38	-8714.64	0.540241	-0,888325180698868	Carboxypeptidase B2
82	654	Q61129	-1.90027	0.13857	46453.1	63946.2	49021.2	64982.6	9135.26	13068	-17493	0.726442	-0,461081430105161	Complement factor I
83	502	P47878	-2.00072	0.13983	1580.43	2476.11	1808.37	2417.11	690.246	353.275	-895.677	0.638273	-0,647755076087162	Insulin-like growth factor-binding protein 3
84	454	P26262	-1.96798	0.14028	59526.8	80609.7	57539.3	82506.1	16241.4	8973.25	-21082.9	0.738457	-0,437413988768522	Plasma kallikrein
85	215	I6L985	-2.1781	0.14272	173842	341632	163360	331108	37279.2	128115	-167790	0.508858	-0,974665394141482	Igh protein
86	259	O88947	-2.10986	0.14374	32830.6	46171.3	32418.8	49524.4	3641.97	10328.5	-13340.7	0.711061	-0,491955600506836	Coagulation factor X
87	46	A0A075B5Q5	2.09031	0.14657	861.153	458.303	926.663	427.519	315.179	109.943	402.849	1.879	0,90996579409712	Immunoglobulin heavy variable 2-9 (Fragment)
88	808	Q91ZX7	1.94192	0.1466	30858	19364.6	31732.2	17729.4	9073.44	4770.79	11493.4	1.59353	0,672222267322057	Prolow-density lipoprotein receptor-related protein 1
89	716	Q6S9I0	-1.80062	0.14682	23900.7	30893.7	21772.5	31374.9	4983.67	4517.91	-6993	0.773643	-0,370259622745051	Kininogen 2
90	568	P80318	-2.26496	0.1488	367.959	799.103	475.33	796.126	327.741	35.913	-431.144	0.460465	-1,11883748521313	T-complex protein 1 subunit gamma
91	364	P0CG49	2.23318	0.1492	530.896	209.275	521.149	146.919	38.6161	246.442	321.622	2.53684	1,34303216588103	Polyubiquitin-B
92	578	P98064	1.89766	0.14931	77707.8	55139.6	83102.1	49895.1	10137.6	17931.4	22568.2	1.40929	0,494970096014597	Mannan-binding lectin serine protease 1
93	493	P41317	1.8081	0.14965	362944	248632	347435	201659	66665.8	86873.2	114313	1.45977	0,54573742325536	Mannose-binding protein C
94	251	O70503	-2.2801	0.15019	18.696	844.364	18.696	1195.39	18.696	641.412	-844.364	0.0221421	-5,49706369560438	Very-long-chain 3-oxoacyl-CoA reductase
95	462	P28666	-1.83359	0.15197	4031.96	6771.49	3282.83	6804.93	2164.66	1418.12	-2739.52	0.595432	-0,747990559443407	Murinoglobulin-2
96	463	P28798	-2.112	0.15256	1390.7	1962.98	1604.77	1970.03	452.936	122.954	-572.281	0.708463	-0,497235288431269	Progranulin
97	622	Q3TTY5	2.2135	0.15407	156599	30136.6	134085	28357.5	98315.3	11244.9	126462	5.1963	2,3774855661673	Keratin, type II cytoskeletal 2 epidermal
98	309	P04104	2.15801	0.16006	127932	33805.2	102059	33236.6	75014	8963.64	94127.1	3.7844	1,92006529068813	Keratin, type II cytoskeletal 1
99	32	A0A075B5N9	1.72572	0.16167	66473.6	27698.9	73437.6	19959.8	29828.1	24996.4	38774.7	2.39986	1,2629508230674	Immunoglobulin kappa variable 3-7
100	403	P14847	-1.95444	0.16286	7848.58	13499.4	8725.02	13555.5	1712.67	4705.88	-5650.84	0.581401	-0,782394684132919	C-reactive protein
101	321	P05555	1.81844	0.16327	3092.96	2046.88	2671.9	1770.45	872.702	480.796	1046.08	1.51106	0,595559902011262	Integrin alpha-M
102	68	A0A075B5T5	-2.01339	0.16395	1866.14	3797.83	2039.25	3280.92	451.752	1599.18	-1931.69	0.49137	-1,02511867997322	Immunoglobulin heavy variable V1-5
103	750	Q8CGM2	-1.71905	0.16572	1664.06	2919.94	1988.84	3223.03	767.339	1006.17	-1255.88	0.569896	-0,811230127169409	Retinitis pigmentosa 1-like 1 protein
104	440	P22599	-1.94226	0.16609	215248	353924	213199	398766	40979.4	116681	-138676	0.608175	-0,71744171955864	Alpha-1-antitrypsin 1-2
105	702	Q64726	-1.99223	0.16614	38643.4	67295.7	41600	71490.9	6910.14	23932.7	-28652.2	0.574234	-0,800290407327886	Zinc-alpha-2-glycoprotein
106	464	P29387	2.07505	0.16762	1486.72	648.286	1436.57	569.022	108.793	691.334	838.43	2.2933	1,19742688195139	Guanine nucleotide-binding protein subunit beta-4
107	509	P49429	-1.7391	0.16842	2287.4	4276.26	1946.66	4838.61	1083.91	1657.94	-1988.87	0.534906	-0,902643923799855	4-hydroxyphenylpyruvate dioxygenase
108	763	Q8K2Y0	-1.78539	0.17021	3694.64	6857.04	3474.46	5864.23	1451.92	2702.61	-3162.4	0.53881	-0,892152376163216	ORC ubiquitin ligase 1
109	646	Q60675	1.97568	0.17104	2456.27	1010.22	2033.6	996.721	1225.57	324.229	1446.05	2.43142	1,28180108229219	Laminin subunit alpha-2
110	358	P09055	1.66318	0.17314	3970.59	2906.15	4003.94	3086.27	724.173	839.27	1064.43	1.36627	0,450241113801239	Integrin beta-1
111	310	P04186	-1.74834	0.17355	49874.1	69865.2	48818.2	69890	9819.33	17199.2	-19991.1	0.713862	-0,486283789595912	Complement factor B
112	224	O08677	-1.94097	0.1759	358031	548966	357404	537651	43686.9	164688	-190935	0.652191	-0,616633436200805	Kininogen-1
113	137	A0A0R4J0I1	-1.8173	0.17697	624326	1.14077e+06	621018	1.34394e+06	192317	453096	-516447	0.547283	-0,869640405948198	Serine (or cysteine) peptidase inhibitor, clade A, member 3K
114	281	P01642	1.63371	0.1778	28195.1	17953.2	25120.7	20446.3	7506.66	7845.79	10241.9	1.57048	0,651205700101337	Immunoglobulin kappa variable 5-48 (Fragment)
115	874	Q9R0G6	1.96544	0.18125	28089.2	15212.8	24397.5	16219	11186.1	1906.56	12876.5	1.84643	0,884734858877756	Cartilage oligomeric matrix protein
116	585	Q00898	-1.64838	0.18218	103397	203757	90552.6	252754	61178.7	85894	-100360	0.50745	-0,978661330498518	Alpha-1-antitrypsin 1-5
117	837	Q9DBD0	-1.74347	0.1822	35176.8	54128.9	38459.7	57650.9	8322.88	16888.6	-18952.1	0.649871	-0,621775544563085	Inhibitor of carbonic anhydrase
118	236	O35593	-1.99993	0.18351	18.696	649.442	18.696	969.505	18.696	562.453	-649.442	0.0287878	-5,11839995455446	26S proteasome non-ATPase regulatory subunit 14
119	733	Q8BH61	1.71372	0.18435	172373	83875.6	166378	43208.2	41575.2	79193.8	88497.2	2.0551	1,03920956908055	Coagulation factor XIII A chain
120	781	Q8VCS0	-1.76917	0.18502	18618.5	31379.1	16234.7	33857	4895.57	11493.7	-12760.6	0.593341	-0,753067632070004	N-acetylmuramoyl-L-alanine amidase
121	626	Q3UV17	1.95928	0.18507	92252.9	22380	77367.9	23086.2	61265	7876.53	69873	4.12212	2,04338692942138	Keratin, type II cytoskeletal 2 oral
122	393	P13595	1.72949	0.18671	15709.3	8812.39	16586.3	10015.6	6240.02	2961.48	6896.89	1.78264	0,834012055638749	Neural cell adhesion molecule 1
123	405	P15327	-1.63687	0.18798	181.72	722.563	18.696	582.119	314.749	477.965	-540.843	0.251494	-1,99140290810683	Bisphosphoglycerate mutase
124	410	P16294	-1.60526	0.1881	2534.14	4303.02	2353.43	4468.61	1169.1	1508.62	-1768.88	0.588921	-0,763854836936642	Coagulation factor IX
125	801	Q91XL1	-1.89673	0.18837	58506.7	123192	55215	110589	11871.9	57864	-64685.5	0.474922	-1,07423734345551	Leucine-rich HEV glycoprotein
126	753	Q8CIR9	1.64022	0.18857	28384.7	13264.8	24065.9	8700.66	13442.5	8615.42	15119.9	2.13985	1,09750738575228	Serine protease MASP3 (Fragment)
127	472	P32261	-1.82976	0.18908	218019	371350	217283	323214	41880	138970	-153330	0.5871	-0,768322842078196	Antithrombin-III
128	737	Q8BND5	-1.83292	0.19106	38985.3	55738.1	41367.6	57192.3	4248.28	15250.2	-16752.8	0.699437	-0,515733592466579	Sulfhydryl oxidase 1
129	324	P06683	-1.69217	0.19138	27110.9	48380.6	23053.2	57703.6	9681.86	19499.6	-21269.7	0.560367	-0,835556023046344	Complement component C9
130	591	Q01339	-1.70974	0.19237	51452.4	111126	43658	106160	25102.7	54994.5	-59673.9	0.463008	-1,11088988198457	Beta-2-glycoprotein 1
131	851	Q9JHI0	-1.74803	0.19435	397.716	957.227	208.771	1026.86	518.675	195.78	-559.511	0.415488	-1,26712287190626	Matrix metalloproteinase-19
132	876	Q9R0P5	-1.91962	0.19489	18.696	707.782	18.696	882.446	18.696	638.622	-707.782	0.0264149	-5,24250338104856	Destrin
133	428	P19001	1.89548	0.19547	153859	35459.6	109402	40708.3	107538	11871.9	118400	4.33901	2,117364740138	Keratin, type I cytoskeletal 19
134	108	A0A0A6YYE7	1.56895	0.19625	3257.19	2010.36	3209.17	1588.4	840.959	1089.69	1246.84	1.62021	0,696178458245248	Immunoglobulin kappa variable 4-57 (Fragment)
135	217	J3QK03	1.68907	0.19743	46713.1	9080.62	30361.8	18.696	35239.6	15728.1	37632.5	5.14427	2,36296533247017	Immunoglobulin heavy variable V6-5
136	707	Q6GQT1	-1.89991	0.19759	22752.1	117081	22965	71444.8	2668.32	85953.5	-94329	0.194328	-2,36343761582064	Alpha-2-macroglobulin-P
137	816	Q99JW4	-1.89208	0.19902	18.696	154.931	18.696	186.437	18.696	141.828	-154.931	0.120673	-3,05082755285364	LIM and senescent cell antigen-like-containing domain protein 1
138	788	Q8VED5	1.8623	0.19919	2114.55	230.82	1303.58	226.861	1736.44	232.825	1883.73	9.16102	3,19550848127109	Keratin, type II cytoskeletal 79
139	365	P0DP26	-1.85864	0.19931	80.2303	1147.84	18.696	858.07	138.963	985.141	-1067.61	0.0698968	-3,8386291463727	Calmodulin
140	584	Q00897	-1.66646	0.20057	208120	380831	187510	377018	74708.2	163225	-172712	0.546488	-0,871739298764893	Alpha-1-antitrypsin 1-4
141	408	P15508	-1.82032	0.20064	1429.64	3461.15	1530.21	3500.26	384.006	1894.46	-2031.5	0.413055	-1,27559416231364	Spectrin beta chain, erythrocytic
142	862	Q9QUP5	1.87838	0.20111	1039.65	18.696	1230.28	18.696	958.663	18.696	1039.65	55.6083	5,79722881293881	Hyaluronan and proteoglycan link protein 1
143	718	Q71KU9	1.55131	0.20149	2554.23	957.216	2013.38	766.961	1429.97	1065.16	1597.02	2.6684	1,41597401416337	Fibrinogen-like protein 1
144	602	Q03734	-1.7036	0.20189	12998.3	20402.5	13012.1	17604.2	2691.57	7030.28	-7404.25	0.637091	-0,650428011703513	Serine protease inhibitor A3M
145	843	Q9EQI5	-1.84341	0.20332	986.197	16906.9	18.696	21272.6	1708.14	14861.1	-15920.7	0.0583309	-4,09959539413493	Chemokine subfamily B Cys-X-Cys
146	523	P51910	1.5409	0.20347	40469.5	30186.7	35854.6	26319.8	9229.5	6957.94	10282.8	1.34064	0,422921586786814	Apolipoprotein D
147	20	A0A075B5M7	1.79996	0.2057	37601.1	11360.1	36662.5	13001	24838.1	4547.27	26241	3.30992	1,72679579530279	Immunoglobulin kappa variable 5-39
148	893	Q9Z1T2	1.81927	0.20701	50339.5	31577.3	42400.7	31394.4	17737.9	2107.73	18762.2	1.59417	0,67280231937716	Thrombospondin-4
149	866	Q9QXD1	1.7994	0.20871	1209.13	88.8501	759.706	18.696	1067.31	153.893	1120.28	13.6086	3,76644789437617	Peroxisomal acyl-coenzyme A oxidase 2
150	437	P21180	-1.54332	0.20889	19249.5	23632.5	18091.2	21494.2	2687.33	4120.02	-4382.98	0.814536	-0,295949255030136	Complement C2
151	198	E9PV24	1.53493	0.21025	3.96775e+06	1.60586e+06	3.93822e+06	663696	1.4691e+06	2.22375e+06	2.36189e+06	2.4708	1,30497632048659	Fibrinogen alpha chain
152	185	A8DUV1	-1.57607	0.21034	455166	791018	387818	727884	323960	176856	-335852	0.575418	-0,79731698706531	Alpha-globin
153	793	Q91WP0	1.49147	0.21102	69556.3	54816.4	64506.2	52530.4	12780.3	11387.2	14739.8	1.26889	0,343571501493614	Mannan-binding lectin serine protease 2
154	759	Q8K182	-1.4973	0.21108	66166.2	89029.2	69116.3	97772.9	20374.6	16862.6	-22863	0.743197	-0,428183575776979	Complement component C8 alpha chain
155	260	O88968	-1.66617	0.21128	1612.63	2869.76	1568.38	2516.93	446.716	1228.13	-1257.14	0.561937	-0,831520389752852	Transcobalamin-2
156	735	Q8BK48	-1.71522	0.21159	4000.91	4311.41	4000.2	4396.06	83.7806	302.147	-310.5	0.927982	-0,107831677400716	Pyrethroid hydrolase Ces2e
157	726	Q80YC5	-1.74097	0.21226	25815.5	42851.8	26106.3	46074.3	3708.6	16538.3	-17036.3	0.602437	-0,731118684745209	Coagulation factor XII
158	514	P50446	1.76335	0.21284	19731.3	4390.55	13016.7	2972.98	14850.5	2553.9	15340.8	4.49404	2,16801174055273	Keratin, type II cytoskeletal 6A
159	36	A0A075B5P5	-1.51206	0.21378	38628.1	54608.2	33843.4	62572.2	10391.8	15069.3	-15980	0.707369	-0,499464707319449	Immunoglobulin heavy constant gamma 3 (Fragment)
160	607	Q05816	1.77376	0.21526	17686.2	3890.92	13321	4253.79	13393.9	1438.38	13795.3	4.5455	2,18444001220843	Fatty acid-binding protein 5
161	778	Q8VCG4	-1.46511	0.2168	71882.7	101436	81139.6	114074	24401.9	25004.1	-29553.4	0.70865	-0,496855001348545	Complement component C8 gamma chain
162	466	P29699	-1.56985	0.21937	114636	171844	116321	174717	26860.5	57118.4	-57208.2	0.667092	-0,584041377160084	Alpha-2-HS-glycoprotein
163	732	Q8BH35	-1.45032	0.22074	41993.6	60072	45821.4	65735.7	14891.8	15632.3	-18078.3	0.699055	-0,51652175057653	Complement component C8 beta chain
164	455	P26928	-1.53915	0.22112	2828.03	3839.53	2799.33	4189.89	525.494	1009.71	-1011.5	0.736557	-0,441131890613962	Hepatocyte growth factor-like protein
165	624	Q3UER8	1.67031	0.22117	6612.53	2423.32	6500.25	18.696	1119.64	4197.31	4189.22	2.72871	1,44822084896129	Fibrinogen gamma chain
166	415	P17047	-1.62557	0.22147	338.264	1025.34	369.243	709.721	239.096	691.94	-687.078	0.329904	-1,59988335355899	Lysosome-associated membrane glycoprotein 2
167	891	Q9Z126	-1.67392	0.22176	1295.73	10100.2	18.696	11764	2244.27	8829.54	-8804.52	0.128287	-2,96255627018148	Platelet factor 4
168	813	Q922U2	1.73186	0.22281	17602.1	4094.89	13242.7	4031.32	13437.1	1389.08	13507.2	4.29856	2,10385263716887	Keratin, type II cytoskeletal 5
169	845	Q9ES46	1.72882	0.22598	1118.61	18.696	1114.44	18.696	1120.7	18.696	1118.61	59.8316	5,90283669602318	Beta-parvin
170	758	Q8K0E8	1.46356	0.22677	3.03854e+06	1.26419e+06	3.05375e+06	532769	1.1731e+06	1.74161e+06	1.77435e+06	2.40355	1,26516587617168	Fibrinogen beta chain
171	727	Q80YV3	1.70362	0.22735	22437.6	11818.9	22232.5	14523.9	1232.48	10725.3	10618.7	1.89845	0,924824937313031	Transformation/transcription domain-associated protein
172	627	Q3UWA5	1.63965	0.2279	2528.42	1424.34	2246.15	1401.86	1128.78	293.461	1104.08	1.77515	0,827943483033309	Ig-like domain-containing protein
173	133	A0A0G2JDW9	1.71653	0.2282	284.284	18.696	279.209	18.696	286.855	18.696	284.284	15.2056	3,92652935721722	Immunoglobulin kappa variable 4-62 (Fragment)
174	314	P04939	-1.4981	0.22875	9477.03	24920.9	11998.8	20263.4	8501.46	15701.9	-15443.9	0.380284	-1,39485123149213	Major urinary protein 3
175	831	Q9D1R7	-1.62883	0.22875	2214.21	3785.7	1979.58	3926.89	439.884	1612.15	-1571.5	0.584886	-0,773772148697243	Isoform 3 of Interferon alpha/beta receptor 2
176	595	Q02013	1.41973	0.22913	409.565	139.643	293.749	18.696	223.469	241.869	269.921	2.93294	1,55234522633771	Aquaporin-1
177	885	Q9WVA4	-1.4347	0.22945	371.263	728.068	438.754	744.63	342.541	261.183	-356.805	0.509929	-0,971631609895847	Transgelin-2
178	431	P19221	-1.52918	0.22979	195773	262489	207109	260783	31504.4	68686.8	-66716.4	0.745832	-0,423077965588397	Prothrombin
179	453	P26040	1.51622	0.23092	1674.31	369.997	1738.18	18.696	1345.11	640.854	1304.31	4.52519	2,17797765806132	Ezrin
180	583	Q00724	-1.6751	0.23108	53153.1	167839	51695.3	164616	16658.7	117409	-114686	0.316691	-1,65885375719425	Retinol-binding protein 4
181	126	A0A0B4J1M0	1.62945	0.23152	1756.3	423.537	1980.27	254.686	1376.23	336.101	1332.76	4.14674	2,05197673573549	Immunoglobulin heavy variable 1-77
182	819	Q99N48	1.45069	0.23167	17439.6	6832.81	19361.6	1430.21	6898.33	10620.3	10606.8	2.55233	1,35181615994692	Synaptotagmin-like protein 3
183	530	P55065	-1.66388	0.23289	31105.4	48613.9	31344.6	47757.4	18032	2650.65	-17508.5	0.639846	-0,644203312185036	Phospholipid transfer protein
184	571	P97298	-1.62361	0.23355	3144.8	5918.26	2884.96	6118.76	678.004	2879.97	-2773.46	0.531372	-0,912205030346883	Pigment epithelium-derived factor
185	780	Q8VCM7	1.43864	0.23423	3.95723e+06	1.67067e+06	3.99408e+06	703838	1.51293e+06	2.2999e+06	2.28656e+06	2.36865	1,24406318714923	Fibrinogen gamma chain
186	131	A0A0F7W6M8	1.42622	0.23497	22890.3	12838.5	26349.5	12681.5	10009.5	6987.54	10051.8	1.78294	0,834257568682653	Ig Kappa Light chain (Fragment)
187	230	O09159	1.394	0.23577	4043.17	3694.26	4105.8	3697.1	305.741	307.36	348.917	1.09445	0,130203958984037	Lysosomal alpha-mannosidase
188	691	Q62469	1.51075	0.23752	1338.98	1023.35	1399.98	1209.92	142.068	332.801	315.623	1.30842	0,387825458286989	Integrin alpha-2
189	746	Q8CF98	1.62932	0.2382	11612.2	7005.12	11566.2	5006.72	810.788	4829.96	4607.07	1.65767	0,729157949424341	Collectin-10
190	203	E9Q7U8	-1.47166	0.23903	308.668	566.166	419.479	612.541	270.834	135.991	-257.499	0.545189	-0,875171711092568	Vomeronasal 2, receptor 35
191	614	Q07968	1.39425	0.23934	94356.1	59491.9	88477.8	42419.2	26817.2	34010.2	34864.2	1.58603	0,665422031980133	Coagulation factor XIII B chain
192	443	P23492	-1.5586	0.24166	100.636	662.419	18.696	819.638	174.306	599.477	-561.784	0.151921	-2,71860342160274	Purine nucleoside phosphorylase
193	228	O09043	1.43102	0.24183	2819.08	1908.55	2342.92	1601.04	951.689	555.732	910.524	1.47708	0,562744166734756	Napsin-A
194	697	Q64374	-1.38519	0.24231	647.196	2108.15	18.696	1535.42	1120.98	1442.41	-1460.95	0.306998	-1,70369929496676	Regucalcin
195	901	X5J5H0	1.56918	0.24344	974.42	230.497	561.009	339.905	796.485	199.701	743.923	4.22748	2,07979756343191	IgA heavy chain VDJ region (Fragment)
196	273	P01590	-1.63361	0.24395	18.696	374.117	18.696	332.336	18.696	396.66	-374.117	0.0499737	-4,32268634619926	Interleukin-2 receptor subunit alpha
197	234	O35516	1.37742	0.24398	1150.88	775.961	1111.48	806.006	369.839	292.369	374.918	1.48317	0,568680122859721	Neurogenic locus notch homolog protein 2
198	475	P33622	-1.59091	0.24471	270733	454554	327133	451847	196780	36457.3	-183821	0.595601	-0,747581625958627	Apolipoprotein C-III
199	142	A0A140T8M4	1.4539	0.24538	239416	184493	246088	186819	58915	28464.5	54923.2	1.2977	0,37595557806675	Immunoglobulin kappa variable 8-19
200	652	Q60963	-1.42005	0.24641	564.192	1034.52	741.762	989.868	499.66	281.837	-470.329	0.545365	-0,87470501595255	Platelet-activating factor acetylhydrolase
201	29	A0A075B5N4	1.57501	0.24646	77624.5	37635.4	64247.1	36270.4	43083.5	8816.56	39989.1	2.06254	1,04442309889402	Immunoglobulin kappa chain variable 8-27
202	477	P34928	-1.44685	0.24662	350984	607252	493937	620260	275655	134650	-256268	0.577987	-0,79089070578576	Apolipoprotein C-I
203	542	P62259	1.45932	0.2472	637.482	140.443	570.377	18.696	537.444	243.255	497.039	4.53908	2,18239871951312	14-3-3 protein epsilon
204	618	Q3TA66	-1.52324	0.24997	433.091	2573.36	93.544	3148.56	670.756	2339.41	-2140.27	0.168298	-2,57091337370969	Platelet glycoprotein V
205	570	P97290	-1.57657	0.25059	10758.1	24488.6	10021.7	25815.8	2184.4	14925.6	-13730.5	0.43931	-1,18668935488825	Plasma protease C1 inhibitor
206	382	P11680	1.51737	0.25399	50196.3	32158.1	41270.1	29950.1	19926.6	5185.99	18038.2	1.56092	0,642400484032489	Properdin
207	91	A0A075B5X0	-1.58396	0.25405	18.696	293.96	18.696	127.923	18.696	321.443	-293.96	0.0636005	-3,97481850732871	Immunoglobulin heavy variable V1-59
208	213	G3X9D6	-1.42932	0.25482	163974	209032	186993	202880	49744.8	22510.9	-45057.9	0.784445	-0,350255528511456	Apolipoprotein N
209	491	P41216	-1.52373	0.25563	626.653	1362.69	729.824	1654.15	185.961	815.741	-736.037	0.459865	-1,12071877323617	Long-chain-fatty-acid--CoA ligase 1
210	722	Q7TNZ4	-1.32511	0.25577	4925.96	7185.23	5269.64	6940.56	2077.09	2099.14	-2259.27	0.685568	-0,544628075377099	Phosphatidylinositol-glycan-specific phospholipase D
211	870	Q9QZI9	-1.32094	0.25706	490.501	976.767	602.524	1104.9	445.188	456.448	-486.266	0.502168	-0,993759033868419	Serine incorporator 3
212	368	P10493	1.44793	0.25804	31363.3	14510.3	25466.6	11748.9	18854.6	7136.76	16853	2.16145	1,1120020194612	Nidogen-1
213	541	P61939	1.38709	0.25809	2576.89	1422.47	1950.4	1407.02	1272.24	677.746	1154.41	1.81155	0,85722725810272	Thyroxine-binding globulin
214	129	A0A0B6VMB2	-1.3382	0.25939	3214.68	4325.28	3472.78	4602.46	825.564	1176.76	-1110.6	0.74323	-0,428119403859497	MAb 31C6 heavy chain
215	785	Q8VDD0	1.31551	0.25993	33774.8	21185.2	33202.7	16710.6	12509.9	10874.7	12589.5	1.59426	0,672886511205175	Anti-MOG Z12 variable light chain (Fragment)
216	363	P09813	-1.49766	0.26004	360306	579503	473416	553195	246235	60264.5	-219197	0.62175	-0,685594551857246	Apolipoprotein A-II
217	648	Q60696	1.54394	0.26259	874.437	18.696	688.091	18.696	980.975	18.696	874.437	46.7713	5,54755247985857	Melanocyte protein PMEL
218	506	P48759	1.30229	0.2658	2009.09	848.422	1744.6	646.162	1204.43	965.572	1160.67	2.36803	1,24368884112987	Pentraxin-related protein PTX3
219	162	A0A5F8MPV0	-1.33603	0.26688	372.375	699.653	389.76	595.624	363.994	218.013	-327.277	0.532229	-0,909881967286301	Regulator of G-protein signaling like 1
220	315	P05017	-1.37469	0.26868	493.237	932.672	473.883	946.608	503.194	230.969	-439.435	0.528843	-0,919087889035404	Insulin-like growth factor 1
221	501	P47753	-1.3556	0.27134	372.62	998.407	425.599	869.284	349.159	719.301	-625.786	0.373215	-1,4219213161874	F-actin-capping protein subunit alpha-1
222	64	A0A075B5T2	-1.29956	0.27385	18803.5	42023.6	23538.6	30456.2	16939.8	25899.9	-23220.1	0.447451	-1,16019901303441	Immunoglobulin heavy variable 6-3 (Fragment)
223	761	Q8K1F2	1.3566	0.27416	14928.9	8167.39	15111.1	10096.6	7859.15	3571.88	6761.48	1.82786	0,87015826659778	Anti-VIPase light chain variable region (Fragment)
224	460	P28665	-1.42833	0.27653	270696	379404	318719	364281	127962	31673.9	-108708	0.713478	-0,487059469362119	Murinoglobulin-1
225	562	P70274	-1.35298	0.27774	2730.63	4710.58	2244.88	4647.61	1000.27	2328.97	-1979.95	0.57968	-0,786672342487104	Selenoprotein P
226	16	A0A075B5M1	1.25337	0.27977	14757.8	8567.4	12090.7	9774.01	6489.25	5574.01	6190.35	1.72255	0,784543713377888	Immunoglobulin kappa variable 4-63
227	669	Q61646	-1.32679	0.28031	511315	931690	452010	1.04393e+06	495137	236631	-420375	0.548804	-0,865637443857423	Haptoglobin
228	144	A0A140T8M6	1.29238	0.28106	7158.43	4891.01	7228.66	4366.52	1533.71	2623.36	2267.42	1.46359	0,549511945222192	Immunoglobulin kappa chain variable 3-5 (Fragment)
229	169	A2BIM8	-1.27205	0.28147	16364.6	25609.7	14258.1	30760.2	6999.66	10462.9	-9245.16	0.638998	-0,646116893156324	Major urinary protein 18
230	598	Q02357	-1.44272	0.28237	2687.21	10362.3	3246.41	7335.96	1134.58	9144.18	-7675.1	0.259325	-1,94716541113724	Ankyrin-1
231	686	Q62108	1.41471	0.28305	1800.05	863.692	1854.24	460.212	238.688	1121.27	936.355	2.08413	1,05944501012441	Disks large homolog 4
232	210	G3UYI2	1.29114	0.28367	14191	9743.09	13043.4	7031.88	2904.9	5211.91	4447.87	1.45652	0,542520635361801	GLI pathogenesis related 1 (Fragment)
233	487	P39655	-1.44387	0.28559	18.696	392.179	18.696	262.735	18.696	470.452	-392.179	0.0476721	-4,3907103021202	Polyunsaturated fatty acid lipoxygenase ALOX12
234	596	Q02105	1.36459	0.29008	98431.7	79896.5	99054.3	73207.6	6327.61	22659.5	18535.2	1.23199	0,300991125037326	Complement C1q subcomponent subunit C
235	822	Q9CPW4	1.27459	0.29141	704.182	288.536	809.434	18.696	263.187	499.759	415.646	2.44054	1,28719760526963	Actin-related protein 2/3 complex subunit 5
236	151	A0A140T8P5	1.27904	0.292	106701	54869.9	72426.7	56523	62653.2	31638.5	51831	1.94462	0,959485641369003	Immunoglobulin kappa chain variable 8-24 (Fragment)
237	237	O35664	-1.22694	0.2932	3384.62	4861.55	3037.8	5476.97	1221.57	1689.65	-1476.94	0.6962	-0,522425871108786	Interferon alpha/beta receptor 2
238	376	P11276	1.25222	0.29567	801023	593636	766249	474936	139978	250384	207388	1.34935	0,432266308781916	Fibronectin
239	248	O70362	-1.31979	0.29644	74383	92636.5	78972.8	96662	22680.7	7710.14	-18253.5	0.802956	-0,316607941518599	Phosphatidylinositol-glycan-specific phospholipase D
240	8	A0A075B5K9	1.29931	0.2974	5094.34	1688.43	2965.85	1780.85	4232.11	1644.17	3405.91	3.01721	1,59321318084866	Protein Igkv12-98
241	22	A0A075B5M8	1.19268	0.29941	14566.3	9453.3	15255.1	11591.2	5006.01	5484.11	5113.03	1.54087	0,623748028165451	Protein Igkv12-38
242	396	P14106	1.36542	0.3002	224097	181420	221960	165341	8272.99	53500.3	42676.9	1.23524	0,304788885390854	Complement C1q subcomponent subunit B
243	597	Q02257	1.38092	0.30077	6167.36	1576.48	4258.65	1572.3	5750.7	294.312	4590.88	3.91211	1,96794658280384	Junction plakoglobin
244	791	Q91VB8	-1.24562	0.30412	126275	220965	74024.8	219459	118378	57645.2	-94690.1	0.57147	-0,807251500549441	Alpha globin 1
245	30	A0A075B5N6	1.23339	0.30676	2955.33	1699.17	2365.09	1615.23	1577.25	790.004	1256.17	1.73928	0,798493230394018	Protein Igkv8-16
246	675	Q61739	1.30261	0.30953	624.474	170.793	715.258	233.48	584.394	149.644	453.681	3.65633	1,87039606036847	Integrin alpha-6
247	55	A0A075B5S1	1.20118	0.31042	2611.52	1289.32	2469.2	1070.72	1645.83	962.391	1322.2	2.0255	1,01827570047324	Immunoglobulin heavy variable 9-1
248	7	A0A075B5K7	1.20645	0.31159	10159.4	4792.52	9187	2699.71	6758.85	3699.31	5366.88	2.11985	1,08395910542752	Protein Igkv14-100
249	388	P12710	-1.31315	0.31332	2652.52	7684.73	2440.18	5178.93	1124.71	6541.51	-5032.21	0.345167	-1,53463292923196	Fatty acid-binding protein, liver
250	590	Q01279	-1.20856	0.31374	115257	161687	141527	165663	59188	30407.2	-46430.2	0.71284	-0,488350532165717	Epidermal growth factor receptor
251	683	Q61838	1.23743	0.31377	1.48097e+06	1.2885e+06	1.46447e+06	1.14773e+06	102993	248938	192470	1.14938	0,200849995394522	Pregnancy zone protein
252	678	Q61781	1.31835	0.31721	10414.2	1875.5	3990.65	1979.83	11195	718.78	8538.67	5.55275	2,47320245207681	Keratin, type I cytoskeletal 14
253	245	O55222	-1.2329	0.31895	248.318	729.913	270.262	1056.38	238.105	633.294	-481.595	0.340202	-1,55553830212974	Scaffold protein ILK
254	883	Q9WTR5	1.13528	0.31967	842.13	402.707	702.049	284.878	475.33	472.765	439.423	2.09117	1,06431252910911	Cadherin-13
255	856	Q9JJN5	-1.24474	0.31994	113418	128444	115844	130542	19864.4	6524.43	-15025.8	0.883016	-0,179488000379697	Carboxypeptidase N catalytic chain
256	201	E9Q5G7	-1.21418	0.32011	955.413	1600.26	1254.22	1442.65	846.531	359.97	-644.847	0.597036	-0,744109607845795	Oogenesin-1
257	476	P34914	-1.27431	0.32175	79.4903	574.284	18.696	430.166	137.681	658.283	-494.794	0.138416	-2,85291438335564	Bifunctional epoxide hydrolase 2
258	637	Q58E61	1.2966	0.32234	90753.7	32463.1	59836.3	34737.4	77533.2	7201.92	58290.6	2.79559	1,48315396657054	Igh protein
259	94	A0A075B5Y1	1.2354	0.32284	7585.03	3824.3	6909.23	3305.23	5009.3	1645.42	3760.73	1.98338	0,987959087309151	Immunoglobulin heavy variable V1-74
260	193	C0HKE1	1.3009	0.32299	185.471	18.696	90.6433	18.696	246.94	18.696	185.471	9.92034	3,31039013853648	Histone H2A type 1-B/E
261	409	P16015	-1.18044	0.32608	772.824	2269.54	481.457	1227.18	952.538	1978.78	-1496.71	0.340521	-1,55418546988136	Carbonic anhydrase 3
262	328	P06909	-1.11773	0.32727	267399	309448	267997	286294	42954.3	48996.1	-42048.5	0.864117	-0,210700610806672	Complement factor H
263	651	Q60841	1.15361	0.32745	2398.81	1363.16	2459.79	1576.82	1346.32	777.973	1035.64	1.75974	0,815360295349823	Reelin
264	811	Q921I1	-1.13421	0.3279	1.03869e+06	1.43554e+06	996193	1.37425e+06	340947	501018	-396846	0.723556	-0,466823375837626	Serotransferrin
265	895	Q9Z2L2	1.27522	0.32817	4732.16	1155.79	2865.1	1381.32	4833.16	486.333	3576.38	4.09432	2,03362354646454	Truncated hsp25 (Fragment)
266	439	P21981	1.16053	0.32954	2131.45	1115.41	1898.03	729.634	1345.03	700.245	1016.03	1.91091	0,934256720019791	Protein-glutamine gamma-glutamyltransferase 2
267	621	Q3TP59	-1.21701	0.33031	20762.8	94349.7	4584.19	72664.6	31105.8	100003	-73586.9	0.220062	-2,18401887139279	TSP C-terminal domain-containing protein (Fragment)
268	26	A0A075B5N3	1.17282	0.33064	11305.8	6335.34	9189.57	6844.01	6669.04	3067.21	4970.51	1.78457	0,835575166116644	Immunoglobulin kappa variable 8-28
269	390	P13439	1.19217	0.33173	4726.76	2743.23	4429.45	2844.72	1023.45	2693.92	1983.53	1.72306	0,784974675839154	Uridine 5'-monophosphate synthase
270	420	P17897	1.26708	0.33218	15888.2	2402.68	10437.2	2562.58	18412.2	900.22	13485.5	6.61268	2,72523607931578	Lysozyme C-1
271	395	P13609	-1.21697	0.33259	2474.03	11004.7	629.888	8912.86	3346.31	11670.9	-8530.64	0.224816	-2,15318241656772	Serglycin
272	504	P48036	1.10612	0.33346	1090.23	580.013	917.13	500.402	499.373	623.641	510.218	1.87967	0,910476310604835	Annexin A5
273	628	Q4L0E7	1.23823	0.3342	757.227	156.176	329.96	159.086	826.398	154.741	601.052	4.84856	2,27755587341538	Type II cytokeratin Kb39 (Fragment)
274	479	P35441	-1.19964	0.33528	48053.2	208343	9306.65	160300	70041.9	220574	-160290	0.230644	-2,11625800293782	Thrombospondin-1
275	19	A0A075B5M4	1.22932	0.33591	35196.1	19572.8	24107.4	21141.1	21579.9	4342.35	15623.3	1.79821	0,846564971088897	Immunoglobulin kappa variable 4-57-1 (Fragment)
276	532	P55284	1.12445	0.33691	588.929	262.866	352.129	276.807	432.005	256.18	326.063	2.24042	1,16376736984645	Cadherin-5
277	190	B5UB67	1.08689	0.33915	19413.9	13661.2	20799.6	17234.5	6047.81	6889.47	5752.69	1.4211	0,507005760598007	EP3-1 light chain variable region (Fragment)
278	279	P01635	1.09837	0.3401	39551.7	25996.3	30137.4	23791.8	17468.7	12319.4	13555.4	1.52143	0,605432403430158	Immunoglobulin kappa chain variable 12-41 (Fragment)
279	738	Q8BPB5	-1.09366	0.34138	11833.9	15687.8	11860.6	15758.4	4960.64	3555.92	-3853.9	0.754338	-0,406717928238613	EGF-containing fibulin-like extracellular matrix protein 1
280	175	A2NW55	-1.21143	0.34184	12142.1	31777.5	10153	25079.8	5408.62	27547.9	-19635.4	0.382099	-1,38798329256822	E8 variable heavy chain (Fragment)
281	383	P11714	-1.14914	0.34318	3323.16	5404.66	2803.23	6331.65	1197.59	2899.81	-2081.5	0.614869	-0,701649679140113	Cytochrome P450 2D9
282	159	A0A2S0DFG9	1.19457	0.34352	5949.4	3490.82	5607.94	3658.66	3463.5	843.765	2458.58	1.7043	0,769179474447299	Anti-HIV fusion peptide monocolonal anitbody light chain vFP7.02 (Fragment)
283	496	P43025	-1.16421	0.34403	568.891	1574.82	828.879	1992.98	493.281	1412.94	-1005.93	0.361242	-1,46896153821924	Tetranectin
284	254	O88200	-1.11749	0.34502	5651.41	7946.45	4882.15	8457.01	1641.27	3155.93	-2295.04	0.711187	-0,491699228224154	C-type lectin domain family 11 member A
285	240	O35955	1.21523	0.34655	3768.19	1504.88	2879.84	1526.99	3212.62	291.972	2263.31	2.50398	1,32422158752063	Proteasome subunit beta type-10
286	892	Q9Z1R3	-1.17839	0.34662	81176.6	116196	105829	121658	49705.3	13374.8	-35019.5	0.698617	-0,517426672110805	Apolipoprotein M
287	448	P24456	-1.09398	0.34707	1408.56	4362.38	18.696	5260.44	2439.69	3989.89	-2953.82	0.322887	-1,63089668965343	Cytochrome P450 2D10
288	438	P21614	-1.06348	0.34823	146543	206326	132626	218490	64797.3	72675.4	-59783.7	0.710247	-0,493607592070308	Vitamin D-binding protein
289	829	Q9CR57	-1.06077	0.35019	817.927	2164.33	18.696	2455.59	1416.69	1681.11	-1346.4	0.377913	-1,40387369685983	Large ribosomal subunit protein eL14
290	381	P11627	1.1989	0.35037	1738.3	1039.76	1320.91	1103.87	1001.87	121.269	698.541	1.67183	0,741424673308892	Neural cell adhesion molecule L1
291	680	Q61782	1.19307	0.35148	12516.2	2698.92	5517.27	2502.5	14123.3	1913.84	9817.33	4.6375	2,21334726262031	Keratin, type I cytoskeletal 14 (Fragment)
292	709	Q6IFX2	1.1662	0.35289	2116.47	548.669	1032.31	549.122	2263	548.443	1567.8	3.85746	1,94765179036888	Keratin, type I cytoskeletal 42
293	655	Q61147	-1.07239	0.35415	149698	178657	140902	178955	39550.1	24968.2	-28958.7	0.837909	-0,255134990546884	Ceruloplasmin
294	465	P29533	1.17399	0.35455	17033.7	11705.1	13787.6	11109	7728.98	1438.4	5328.66	1.45524	0,541259928063269	Vascular cell adhesion protein 1
295	377	P11352	1.08693	0.35856	1211.58	676.963	1022.51	525.627	377.004	763.957	534.613	1.78972	0,839736759216316	Glutathione peroxidase 1
296	416	P17182	-1.12893	0.36126	1761.78	4182.33	2295.1	2290.21	1044.43	3563.83	-2420.55	0.421244	-1,24727344115275	Alpha-enolase
297	200	E9Q557	1.16686	0.36163	5867.32	1534.87	2592.41	1818.08	6400.04	629.741	4332.45	3.82268	1,93458466402301	Desmoplakin
298	51	A0A075B5R7	-1.10198	0.36349	28978	63994	18786.6	52608.9	19311.7	51537.7	-35016.1	0.452823	-1,14297998712112	Immunoglobulin heavy variable 14-2 (Fragment)
299	615	Q08761	-1.04962	0.36376	8573.35	11752.6	9526.49	13980.1	2768.35	4456.47	-3179.26	0.729485	-0,455049942876901	Vitamin K-dependent protein S
300	863	Q9QWK4	1.10169	0.36564	219553	128082	165579	144016	135642	47771.7	91470.8	1.71416	0,777498955150307	CD5 antigen-like
301	545	P62806	1.14287	0.36591	4056.76	1048.24	2106.08	845.227	4494.95	764.491	3008.53	3.87008	1,95236383835004	Histone H4
302	160	A0A2Z4SX67	-1.03288	0.36656	19044.5	53522.2	18.696	69979.5	32986.1	47483.1	-34477.7	0.355824	-1,49076382449328	MHC class II antigen D (Fragment)
303	632	Q58E54	1.15188	0.36702	136966	44457	56961.6	44363.3	138600	11826.1	92509.1	3.08087	1,62333696493623	Igh protein
304	849	Q9ET66	1.15265	0.36735	39697.3	24541	29622.4	24151.7	22725.8	1492.34	15156.2	1.61759	0,69384315733014	Peptidase inhibitor 16
305	145	A0A140T8N3	1.12662	0.36791	9507.53	5148.44	10268.5	5161.06	6543.05	1449.11	4359.09	1.84668	0,884935481977285	Immunoglobulin kappa chain variable 13-84 (Fragment)
306	642	Q5SX40	1.10864	0.36954	1641.57	680.757	2200.12	459.196	1445.63	404.31	960.815	2.41139	1,26986703722813	Myosin-1
307	252	O70570	1.1409	0.37023	19864.1	4662.8	7047.9	4291.66	22968.9	2238.59	15201.3	4.26012	2,09089412856343	Polymeric immunoglobulin receptor
308	889	Q9Z0M9	-1.1055	0.37087	2381.87	3285.23	2602.18	3438.29	1363.94	377.993	-903.358	0.725024	-0,463899103807312	Interleukin-18-binding protein
309	754	Q8CIZ8	1.05295	0.37207	30437.9	10783.9	26440.7	2738.73	29058.3	14171.9	19654	2.82253	1,49699028246364	von Willebrand factor
310	295	P01872	1.04649	0.37234	1.48376e+06	956631	1.13939e+06	999139	775276	400154	527131	1.55103	0,633225641224869	Immunoglobulin heavy constant mu
311	287	P01749	1.02291	0.37356	5816.34	3572.45	5117.79	2772.41	3202.36	2044.76	2243.89	1.62811	0,703197433743796	Ig heavy chain V region 3
312	896	Q9Z2U0	1.12286	0.3737	23416.5	10356.9	13374.2	9212.39	19912.2	3053.15	13059.6	2.26095	1,17692996156019	Proteasome subunit alpha type-7
313	670	Q61702	-1.09372	0.3745	136681	146989	134234	140274	4459.37	15702.6	-10307.7	0.929874	-0,104892364175657	Inter-alpha-trypsin inhibitor heavy chain H1
314	444	P23953	-0.998533	0.37462	101537	120425	95801.2	124251	23647.9	22678	-18888.8	0.843149	-0,246140556578461	Carboxylesterase 1C
315	582	Q00623	-1.08559	0.37561	2.12741e+06	2.63802e+06	2.47522e+06	2.68788e+06	779118	238096	-510617	0.806439	-0,310361808225593	Apolipoprotein A-I
316	494	P42703	-1.04088	0.37736	83775.9	104171	90698.2	111342	30585.9	14705.7	-20394.8	0.804217	-0,314342975382235	Leukemia inhibitory factor receptor
317	744	Q8C2Q3	1.00109	0.37794	19798.6	13071.5	19648.4	8414.07	6917.47	9360.43	6727.15	1.51464	0,598978906936926	RNA-binding protein 14
318	459	P28063	1.10817	0.37902	5379.4	2567.08	3010.33	2440.17	4347.77	646.762	2812.32	2.09553	1,06731800959688	Proteasome subunit beta type-8
319	898	Q9Z2W0	1.09927	0.37951	3646.25	2054.39	2311.53	1902.13	2463.08	473.491	1591.85	1.77485	0,827699842209583	Aspartyl aminopeptidase
320	745	Q8C7B8	1.06769	0.3803	386.898	109.466	314.562	60.9457	427.678	140.172	277.432	3.53441	1,82147094398065	Zinc finger SWIM domain-containing protein 4
321	653	Q60994	1.10933	0.38158	148833	58395.2	81681.3	63749.9	140761	11193.2	90438	2.54872	1,34977410176722	Adiponectin
322	61	A0A075B5S9	0.99121	0.38188	2580.74	1467.52	2321.81	788.144	1163.85	1558.66	1113.22	1.75857	0,814400120151215	Immunoglobulin heavy variable 9-4
323	311	P04202	-1.01017	0.38238	349.778	1053.66	18.696	1073.65	605.834	1043.81	-703.883	0.331965	-1,59089748586867	Transforming growth factor beta-1 proprotein
324	49	A0A075B5R5	1.06429	0.38278	33386	18737.5	25351.3	15070.7	22747.2	7133.24	14648.6	1.78178	0,833317233892483	Immunoglobulin heavy variable 4-1 (Fragment)
325	274	P01592	1.02076	0.38341	485826	302490	369236	296418	277591	140429	183336	1.60609	0,683552572654649	Immunoglobulin J chain
326	71	A0A075B5T9	-0.997543	0.38446	3558.63	5456.52	2051.19	5011.23	2784.86	1761.76	-1897.89	0.652179	-0,616659182122928	Immunoglobulin heavy variable V1-9
327	352	P08226	0.975006	0.38543	1.23969e+06	1.11593e+06	1.32239e+06	1.08028e+06	146386	164052	123768	1.11091	0,151742968223062	Apolipoprotein E
328	38	A0A075B5P6	0.971687	0.38666	108213	55128.8	81053.7	31640.4	63779.8	69898.4	53084.3	1.96291	0,972996350772881	Immunoglobulin heavy constant mu (Fragment)
329	202	E9Q6C2	1.01019	0.38743	77811.2	66170.7	77073.3	60933.3	9059.48	17784	11640.5	1.17592	0,233784931836451	Complement C1s-1 subcomponent
330	206	E9Q9C6	1.0898	0.38783	35129.8	12288	15911.1	10477.2	36135.4	3483.37	22841.7	2.85886	1,51544119371451	Mucin-2
331	65	A0A075B5T3	1.05163	0.3892	82251.3	38646.4	48712.6	43060.4	68905.9	20242.7	43604.9	2.1283	1,08970486624333	Immunoglobulin heavy variable 6-6 (Fragment)
332	656	Q61171	-1.03121	0.39253	2287.97	3906.81	2768.68	4766.63	891.277	2568.84	-1618.84	0.585635	-0,771925225582391	Peroxiredoxin-2
333	374	P11152	1.06359	0.39496	5439.43	1353.36	1992.84	1075.03	6583.02	970.225	4086.08	4.01922	2,00691533127739	Lipoprotein lipase
334	537	P58710	-0.99447	0.39622	1815.61	4047.4	2131.51	6048.77	1680.09	3505.23	-2231.79	0.448587	-1,15653946407939	L-gulonolactone oxidase
335	557	P68369	-1.02246	0.39641	2892.71	4547.11	2935.57	5352.43	905.454	2652.26	-1654.4	0.636165	-0,652527758144988	Tubulin alpha-1A chain
336	810	Q920E9	1.02673	0.39687	6943.31	3614.71	7283.31	1078.48	1692.52	5354.09	3328.61	1.92085	0,941746409045548	Pterin-mimicking anti-idiotope kappa chain variable region (Fragment)
337	581	Q00519	0.962993	0.39875	2102.13	1104.56	1496.01	1498.53	1509.68	969.593	997.561	1.90313	0,928370880631227	Xanthine dehydrogenase/oxidase
338	209	F8WJ05	1.03593	0.39918	4113.83	3441.01	4118	2836.22	264.861	1093.33	672.824	1.19553	0,257651725272281	Inter-alpha-trypsin inhibitor heavy chain H1
339	900	X5J4K8	-1.00594	0.40016	870.827	3368.73	18.696	2276.05	1508.32	4027.81	-2497.91	0.258503	-1,95174763767257	IgA heavy chain VDJ region (Fragment)
340	839	Q9DC11	0.948947	0.40023	1546.25	1022.98	1382.39	1023.52	573.764	763.527	523.265	1.51151	0,595990032746764	Plexin domain-containing protein 2
341	833	Q9D6F9	-1.03077	0.40148	653.571	1563.36	658.232	1729.28	353.41	1487.35	-909.786	0.418056	-1,25823094024467	Tubulin beta-4A chain
342	407	P15379	1.0521	0.40233	8815.34	5126.98	5666.63	5350.15	6059.41	391.56	3688.36	1.7194	0,781907158823136	CD44 antigen
343	601	Q03311	1.03564	0.40312	9903.78	6526.39	6991.91	6482.84	5553.48	1031.57	3377.38	1.5175	0,601692739898807	Cholinesterase
344	899	X5J4K3	0.982553	0.40414	3851.59	1516.07	4029.02	1252.56	3766.01	1663.56	2335.52	2.54051	1,34511624779709	IgA heavy chain VDJ region (Fragment)
345	119	A0A0B4J1J4	-1.03018	0.40548	208.048	1412.37	18.696	545.661	360.35	1992.51	-1204.32	0.147304	-2,76313005814386	Immunoglobulin heavy variable V9-2 (Fragment)
346	864	Q9QWL7	1.0416	0.40575	8471.32	1734.74	2104.91	2119.46	11165.4	906.188	6736.58	4.88335	2,2878704816452	Keratin, type I cytoskeletal 17
347	419	P17742	-1.00561	0.40576	3337.96	4255.19	3303.03	4264.3	465.954	1509.56	-917.235	0.784443	-0,35025900869105	Peptidyl-prolyl cis-trans isomerase A
348	685	Q62059	1.0327	0.40872	2685.82	763.221	931.068	888.941	3211.03	295.633	1922.6	3.51906	1,81519071458376	Versican core protein
349	239	O35945	-0.961528	0.40921	107.226	341.365	18.696	275.412	185.722	378.673	-234.138	0.314111	-1,67065221050093	Aldehyde dehydrogenase, cytosolic 1
350	818	Q99M11	1.02802	0.41131	19033.6	10495.4	12886.6	10453.9	14357.7	893.851	8538.17	1.81351	0,858787412729929	Igl protein
351	730	Q810I7	-0.961327	0.41165	39451.2	84872	58667.2	116032	34169.5	74361.2	-45420.8	0.464831	-1,10522058149088	Apolipoprotein A-IV
352	767	Q8K5B2	0.940723	0.4127	543.895	250.854	398.466	220.247	468.58	267.473	293.041	2.16818	1,11648241880296	Multiple coagulation factor deficiency protein 2 homolog
353	546	P62821	-0.954226	0.41395	1209.17	3926.06	18.696	2995.46	2094.35	4464.71	-2716.89	0.307986	-1,69906168653946	Ras-related protein Rab-1A
354	174	A2NHM3	0.943222	0.41723	147070	114822	137445	123482	53201.8	26002	32247.2	1.28084	0,357095409440445	If kappa light chain (Fragment)
355	658	Q61207	0.908663	0.41906	8677.31	7831.29	8273.59	8460.84	957.701	1297.47	846.02	1.10803	0,14799778898209	Prosaposin
356	894	Q9Z2K1	0.997603	0.42184	73914.9	13836.9	17065.8	15010.3	103801	10275.3	60078	5.34188	2,41734805266377	Keratin, type I cytoskeletal 16
357	192	B9EIU2	1	0.42265	13862.3	18.696	18.696	18.696	24010.2	18.696	13862.3	741.457	9,53421986472432	Complement C4-A
358	250	O70443	1	0.42265	212.244	18.696	18.696	18.696	367.618	18.696	212.244	11.3524	3,50492428057817	Guanine nucleotide-binding protein G(z) subunit alpha
359	253	O88186	-1	0.42265	18.696	380.84	18.696	18.696	18.696	659.634	-380.84	0.0490915	-4,34838238073951	Platelet glycoprotein IX
360	255	O88342	1	0.42265	222.828	18.696	18.696	18.696	385.95	18.696	222.828	11.9185	3,57513198025075	WD repeat-containing protein 1
361	391	P13542	1	0.42265	1048.21	18.696	18.696	18.696	1815.56	18.696	1048.21	56.0662	5,8090595385628	Myosin-8
362	402	P14602	1	0.42265	186.303	18.696	18.696	18.696	322.686	18.696	186.303	9.96486	3,31684894175737	Heat shock protein beta-1
363	490	P40240	-1	0.42265	18.696	734.521	18.696	18.696	18.696	1272.23	-734.521	0.0254533	-5,2960023854094	CD9 antigen
364	528	P53986	-1	0.42265	18.696	75.9018	18.696	18.696	18.696	131.466	-75.9018	0.246318	-2,0214052108442	Monocarboxylate transporter 1
365	606	Q05793	1	0.42265	147.282	18.696	18.696	18.696	255.099	18.696	147.282	7.8777	2,97777478287402	Basement membrane-specific heparan sulfate proteoglycan core protein
366	629	Q569X1	1	0.42265	398.061	18.696	18.696	18.696	689.462	18.696	398.061	21.2913	4,41218891005919	Ighg protein
367	649	Q60790	-1	0.42265	18.696	108.014	18.696	18.696	18.696	187.086	-108.014	0.173089	-2,53041628006682	Ras GTPase-activating protein 3
368	662	Q61282	1	0.42265	613.613	18.696	18.696	18.696	1062.81	18.696	613.613	32.8205	5,03652644034859	Aggrecan core protein
369	717	Q6ZWQ9	-1	0.42265	18.696	33.4267	18.696	18.696	18.696	57.8967	-33.4267	0.559313	-0,838271457535898	Myosin regulatory light chain RLC-A
370	832	Q9D3G5	1	0.42265	49.8912	18.696	18.696	18.696	86.414	18.696	49.8912	2.66855	1,41605480542192	Syntaxin-11
371	852	Q9JHK5	-1	0.42265	18.696	101.261	18.696	18.696	18.696	175.39	-101.261	0.184631	-2,43727974370668	Pleckstrin
372	854	Q9JIF7	-1	0.42265	18.696	98.1327	18.696	18.696	18.696	169.971	-98.1327	0.190517	-2,39200491512698	Coatomer subunit beta
373	877	Q9R182	-1	0.42265	18.696	63.5819	18.696	18.696	18.696	110.127	-63.5819	0.294046	-1,7658856038887	Angiopoietin-related protein 3
374	890	Q9Z121	-1	0.42265	18.696	97.4564	18.696	18.696	18.696	168.799	-97.4564	0.19184	-2,38202665722388	C-C motif chemokine 8
375	50	A0A075B5R6	-0.981506	0.42354	16881	27814.2	18878.6	18313.8	3685.23	18938.4	-10933.2	0.606921	-0,72041887795029	Immunoglobulin heavy variable 11-1 (Fragment)
376	880	Q9R1P1	0.965451	0.42438	7872.07	4209.54	4531.89	3887	6332.05	1754.77	3662.53	1.87005	0,903079786054508	Proteasome subunit beta type-3
377	357	P08883	0.909901	0.42555	2618.02	935.987	2351.25	18.696	2761.08	1621.18	1682.03	2.79706	1,48391247489333	Granzyme F
378	187	B2RPV6	-0.901968	0.4268	917.872	1466.38	974.379	1312.36	890.964	561.802	-548.507	0.625945	-0,675892666819358	Multimerin-1
379	141	A0A140T8M3	0.902159	0.42906	10681	6723.64	7720.67	6787.45	6550.4	3849.38	3957.37	1.58858	0,667733732592696	Immunoglobulin kappa chain variable 8-30 (Fragment)
380	370	P10649	-0.88311	0.42993	1291.81	1987.62	1587.4	1831.79	836.433	1078.32	-695.807	0.649929	-0,621646412469093	Glutathione S-transferase Mu 1
381	423	P18531	0.875002	0.43103	5051.09	3168.09	4004.13	2298.53	2586.66	2683.72	1883	1.59436	0,672979557337577	Ig heavy chain V region 3-6
382	713	Q6PE84	-0.919911	0.43289	232.766	522.353	291.709	562.802	209.606	503.349	-289.587	0.445611	-1,16614375865562	Stomatin-like protein 3
383	4	A0A075B5K1	0.967119	0.43439	3898.82	504.618	817.17	536.089	6059.06	489.641	3394.21	7.72629	2,94977658044813	Protein Igkv11-125
384	643	Q5U472	0.953515	0.4365	3147.16	1049.15	1046.15	940.974	3760.45	618.699	2098.01	2.99972	1,58482715913516	Igh protein
385	882	Q9R1P4	0.957222	0.43694	14732.3	6730.69	6789.86	7740.14	14371	1760.88	8001.57	2.18882	1,13015251753529	Proteasome subunit alpha type-1
386	100	A0A075B680	-0.859076	0.43877	8509	9673.58	7830.16	9015.7	1635.1	1685.1	-1164.58	0.879612	-0,185060154080276	Immunoglobulin heavy variable 1-62-2
387	486	P39039	0.860848	0.4452	147376	122008	148207	122926	42772.7	27852.9	25368.4	1.20793	0,27253116169515	Mannose-binding protein A
388	574	P97399	0.941584	0.44547	2232.54	897.429	1050.63	890.87	2453.54	108.568	1335.11	2.4877	1,31481287721504	Dentin sialophosphoprotein
389	575	P97807	-0.88071	0.44612	323.013	769.99	230.195	724.718	378.066	793.594	-446.977	0.419503	-1,25324751005156	Fumarate hydratase, mitochondrial
390	897	Q9Z2U1	0.935657	0.44641	17396.8	8647.34	8504.33	8175.02	16108.9	1683.41	8749.44	2.01181	1,00849190016895	Proteasome subunit alpha type-5
391	729	Q80ZA4	0.920553	0.44689	1716.09	1207.15	1324.01	1245.38	934.808	207.607	508.939	1.4216	0,507518130005027	Fibrocystin-L
392	79	A0A075B5U7	0.876693	0.44726	115131	70832.5	70849	57158.9	78688.8	38308.3	44298.2	1.62539	0,700788831993842	Immunoglobulin heavy variable 1-22 (Fragment)
393	823	Q9CPY7	0.925632	0.44938	7137.9	2337.23	2129.91	2155.15	8901.9	1204.85	4800.67	3.054	1,61070163106593	Cytosol aminopeptidase
394	176	A4FU62	0.898724	0.45505	164022	96142.7	90802.1	79833.8	127176	30659.7	67879.7	1.70603	0,770642995526621	LOC207685 protein (Fragment)
395	43	A0A075B5Q2	0.900752	0.45892	24367.6	10340.2	9676.01	8285.1	26646.3	4185.94	14027.4	2.35658	1,23669562064145	Immunoglobulin heavy variable 5-9 (Fragment)
396	214	G5E8Q8	0.833615	0.46265	906.99	679.819	1037.11	683.316	410.334	233.275	227.171	1.33416	0,415936894594405	Adhesion G protein-coupled receptor F5
397	608	Q05909	0.872554	0.46614	4086.33	2581.7	2703.74	2300.05	2899.11	718.239	1504.64	1.58281	0,662487972537026	Receptor-type tyrosine-protein phosphatase gamma
398	122	A0A0B4J1J7	0.804602	0.4667	13460.2	9566.46	13059.3	11308.2	6256.42	5577.94	3893.7	1.40702	0,492638534773455	Immunoglobulin heavy variable 1-82
399	510	P49722	0.872561	0.46687	10708.2	5621.63	5885.04	4934.31	9827.09	2319.01	5086.6	1.90483	0,92965943290499	Proteasome subunit alpha type-2
400	360	P09470	0.887919	0.46707	12948.9	9193.43	11300.8	8987.51	7298.47	632.594	3755.51	1.4085	0,494159298117866	Angiotensin-converting enzyme
401	743	Q8C255	0.883136	0.46779	2718.25	1751.37	2136.57	1804.71	1881.06	239.926	966.882	1.55207	0,634195114143879	Dipeptidase 2
402	229	O09061	0.866028	0.47135	19202.7	10777.7	9996.47	9979.69	16491.5	3457.27	8425.05	1.78171	0,833264011087478	Proteasome subunit beta type-1
403	218	K7TDG8	0.850131	0.47311	2412.66	1278.38	1188.63	1151.32	2216.08	655.506	1134.29	1.88729	0,916315319618991	IgM heavy chain variable region (Fragment)
404	749	Q8CG16	0.811273	0.4736	60995.1	52571.2	56052.1	47627.4	8902.33	15626.9	8423.86	1.16024	0,214419519205667	Complement C1r-A subcomponent
405	536	P58252	-0.821635	0.47653	267.686	813.966	18.696	437.188	463.646	1054.13	-546.28	0.328866	-1,60442772105781	Elongation factor 2
406	60	A0A075B5S6	0.855575	0.47735	480.012	84.1915	50.6712	18.696	787.931	145.824	395.821	5.70144	2,51132523868133	Immunoglobulin heavy variable 3-1 (Fragment)
407	167	A2ASS6	0.859176	0.47809	550.666	73.3663	18.696	18.696	953.781	127.074	477.3	7.50571	2,9079877396404	Titin
408	694	Q63880	-0.794714	0.47836	10637.3	14362.1	12780.1	14677.3	4391.01	6827.82	-3724.71	0.740656	-0,43312443270528	Carboxylesterase 3A
409	44	A0A075B5Q3	0.778377	0.48028	2680.56	1815.62	1926.61	1523.15	1431.62	1286.37	864.931	1.47638	0,562066023592817	Immunoglobulin heavy variable 2-5
410	647	Q60692	0.855965	0.48127	3173.8	1440.95	1233.14	1406.06	3495.87	271.982	1732.85	2.20257	1,13919027807576	Proteasome subunit beta type-6
411	848	Q9ET01	0.780898	0.48612	11548.2	7763.62	8539.92	9815.11	7109.51	4462.94	3784.55	1.48747	0,572862870028844	Glycogen phosphorylase, liver form
412	288	P01786	0.772305	0.48695	8784.76	6437.96	8557.13	5445.86	4263.47	3086.09	2346.8	1.36453	0,448399748299923	Ig heavy chain V region MOPC 47A
413	291	P01844	0.809794	0.48707	31189.5	20845.2	25517.7	24427.3	20755.6	7663.69	10344.3	1.49625	0,581347368665058	Ig lambda-2 chain C region
414	881	Q9R1P3	0.833507	0.49018	44897.3	22226.2	20313.5	20199.1	46785.2	5532.45	22671.1	2.02002	1,01436816008735	Proteasome subunit beta type-2
415	404	P15105	-0.812453	0.49099	5043.01	11016.6	6441.18	5684.3	3562.4	12226.6	-5973.63	0.457763	-1,12732617341659	Glutamine synthetase
416	619	Q3TCF1	0.786742	0.49367	301309	225427	298950	138747	67258.9	152919	75881.4	1.33661	0,418580091103649	Fibronectin
417	102	A0A075B6D5	0.807237	0.49385	108028	57234.8	57932.4	50612	104799	29912.6	50793.3	1.88745	0,916441594463093	Protein Igkv19-93
418	93	A0A075B5Y0	0.761399	0.49422	5735.18	3860.88	4665.1	4029.83	3528.3	2393.79	1874.3	1.48546	0,570908119326575	Immunoglobulin heavy variable 8-13
419	548	P62908	-0.776294	0.4951	681.77	1392.73	626.08	1343.69	711.252	1417.88	-710.957	0.489522	-1,0305555571072	Small ribosomal subunit protein uS3
420	101	A0A075B697	0.770122	0.4953	2991.78	1938.27	2196.47	2067.8	2072.59	1148.21	1053.5	1.54353	0,626229854599552	Immunoglobulin heavy variable 2-9-1 (Fragment)
421	561	P70195	0.812429	0.49531	10998.4	5170.58	5181.15	4678.77	12135.2	2666	5827.84	2.12712	1,08889830526898	Proteasome subunit beta type-7
422	569	P82198	0.805776	0.49603	4030.23	3050.59	3082.62	2788.05	2037.28	532.695	979.637	1.32113	0,401772837393919	Transforming growth factor-beta-induced protein ig-h3
423	270	P00920	-0.747108	0.49654	5802.75	7843.78	5752.88	9168.73	3384.09	3307.26	-2041.03	0.73979	-0,434813261368155	Carbonic anhydrase 2
424	2	A0A075B5J9	0.751278	0.49658	125593	96876.1	140240	91572	40723.6	52200.8	28717.2	1.29643	0,374546901099327	Immunoglobulin kappa variable 17-127
425	879	Q9R1P0	0.815841	0.49796	14802.4	7395.89	6532	7434.06	15598	1987.97	7406.5	2.00144	1,00103490730367	Proteasome subunit alpha type-4
426	687	Q62159	-0.81145	0.49799	34.9885	198.721	18.696	18.696	60.6019	344.195	-163.732	0.176069	-2,50578981612305	Rho-related GTP-binding protein RhoC
427	840	Q9DCC4	-0.768583	0.49939	343.004	936.807	18.696	522.291	594.1	1199.06	-593.803	0.366141	-1,449527440836	Pyrroline-5-carboxylate reductase 3
428	282	P01654	0.760365	0.49942	8928.83	6524.96	7499.03	4723.6	2718.97	4753.08	2403.87	1.36841	0,452501673057998	Ig kappa chain V-III region PC 2880/PC 1229
429	277	P01632	0.792948	0.49993	29840.8	19316.6	19381.7	16005.3	22032.1	6560.38	10524.2	1.54482	0,627442656259719	Ig kappa chain V-I region S107A
430	666	Q61406	-0.785499	0.50029	5565.69	6367.5	5440.72	6249.32	1669.58	581.638	-801.801	0.874079	-0,194164363027571	Complement factor H-related 1
431	194	C5H0E9	0.799993	0.50087	3569.2	2229.32	3849.39	1274.76	637.48	2830.04	1339.88	1.60102	0,678995406389349	small monomeric GTPase
432	249	O70435	0.809769	0.50134	6897.68	3295.07	2519.31	3322.46	7659.01	847.745	3602.61	2.09333	1,06580244833935	Proteasome subunit alpha type-3
433	861	Q9QUM9	0.805677	0.50219	37030.3	20689.5	21725.1	21216.5	34785.9	4902.52	16340.8	1.78981	0,839809629747585	Proteasome subunit alpha type-6
434	394	P13597	0.802652	0.50428	4919.18	3543.11	4311.51	3671.06	2947.57	359.671	1376.07	1.38838	0,473402326658893	Intercellular adhesion molecule 1
435	34	A0A075B5P1	0.758851	0.50521	1280.72	907.42	923.269	801.124	767.681	369.672	373.304	1.41139	0,49711656742959	Immunoglobulin kappa variable 3-1 (Fragment)
436	432	P19324	-0.764022	0.50724	2481.37	3622.28	2661.76	3478.99	2396.28	973.444	-1140.91	0.685031	-0,545759215069741	Serpin H1
437	172	A2MY50	0.741041	0.50727	1982.32	1206.14	2007.3	676.749	957.937	1540.64	776.174	1.64352	0,716786629586782	Anti-acid phosphatase variable light chain 11 (Fragment)
438	73	A0A075B5U0	0.784696	0.50951	2127.53	425.072	18.696	18.696	3684.99	736.246	1702.46	5.00511	2,32340186632871	Immunoglobulin heavy variable V1-12
439	225	O08709	-0.752188	0.51163	1342.96	2630.99	945.258	1218.06	1176.68	2722.53	-1288.03	0.510438	-0,970192195458864	Peroxiredoxin-6
440	580	P99026	0.772769	0.51262	5321.11	2999.48	3006.26	3037.44	5048.49	1261.04	2321.63	1.77401	0,827014276786081	Proteasome subunit beta type-4
441	869	Q9QZ83	-0.774735	0.5131	5186.95	7143.8	5588.09	5347.85	953.808	4269.63	-1956.85	0.726077	-0,461805649055036	Gamma actin-like protein
442	165	A2AQ07	-0.763009	0.51519	1361.05	2272.84	1687.32	3123.33	572.647	1989	-911.793	0.598832	-0,739777436899897	Tubulin beta-1 chain
443	483	P35917	0.747714	0.51801	2886.44	2415.19	2396.12	2550.01	1024.9	375.81	471.248	1.19512	0,257153671677054	Vascular endothelial growth factor receptor 3
444	183	A8DUL0	-0.723361	0.51813	1838.56	3567.41	683.554	3573.22	2104.99	3564.51	-1728.85	0.515376	-0,956303404487626	Beta-globin
445	14	A0A075B5L5	0.769955	0.5185	7854.75	5985.77	5914.32	6265.92	4152.86	656.033	1868.98	1.31224	0,39202838911899	Immunoglobulin kappa variable 4-86
446	488	P39876	-0.72205	0.51979	1585.36	3112.51	675.901	2291.86	1814.6	3182.3	-1527.14	0.509353	-0,973262955410451	Metalloproteinase inhibitor 3
447	56	A0A075B5S2	0.711628	0.51994	88597.1	67673.1	80659.7	55805.2	41494.9	29526	20924	1.30919	0,38867763680285	Immunoglobulin heavy variable 7-1 (Fragment)
448	715	Q6PJA7	0.757148	0.52168	106.842	23.9409	18.696	18.696	185.057	41.4669	82.9015	4.46275	2,15793411059315	Igh protein
449	526	P52480	0.762597	0.52205	21489.4	12156.4	11102.2	10742.3	20936.5	3316.52	9332.99	1.76774	0,82190833764913	Pyruvate kinase PKM
450	132	A0A0G2JDE1	-0.717962	0.52346	9706.39	14186.8	10114	11284.9	9509.15	5138.9	-4480.46	0.684182	-0,547547554668977	Immunoglobulin heavy variable V8-12 (Fragment)
451	855	Q9JJ59	0.705793	0.52384	1.87149e+06	952461	1.90162e+06	443956	1.8566e+06	1.28046e+06	919027	1.9649	0,974453850778154	ABC-type oligopeptide transporter ABCB9
452	80	A0A075B5V0	0.708103	0.52441	21208.6	13898.8	12827.1	14582.8	15074.1	9615.99	7309.78	1.52593	0,609687878306927	Immunoglobulin heavy variable 1-26 (Fragment)
453	39	A0A075B5P8	0.697113	0.52442	6173.99	4908.36	5110.41	6018.66	2321.39	2121.22	1265.63	1.25785	0,330961349928813	Immunoglobulin heavy variable 2-2 (Fragment)
454	110	A0A0B4J1H6	-0.695185	0.52612	15715.8	21916.2	10178.3	17779.1	10018.1	11759.6	-6200.42	0.717085	-0,479783848462246	Immunoglobulin kappa chain variable 2-137 (Fragment)
455	399	P14152	-0.7379	0.52647	1794.61	3494.47	1166.41	1803.84	1182.04	3810.92	-1699.86	0.513558	-0,961401354055913	Malate dehydrogenase, cytoplasmic
456	372	P10853	0.728825	0.52728	1989.38	770.683	888.447	392.581	2712.91	1014.06	1218.7	2.58132	1,36811110241002	Histone H2B type 1-F/J/L
457	671	Q61703	0.754163	0.52803	244111	185396	173657	189780	134139	13793.5	58714.4	1.3167	0,396923241326266	Inter-alpha-trypsin inhibitor heavy chain H2
458	196	D3YXF5	-0.728206	0.53004	84591.6	91646	82562.6	90931.6	15917.7	5306.57	-7054.36	0.923026	-0,115556935911755	Complement component C7
459	389	P13020	-0.687038	0.53011	98926.3	123287	87995.2	134724	45348.2	41416	-24360.8	0.802406	-0,317595521457803	Gelsolin
460	734	Q8BHN3	-0.739736	0.53093	3097.3	3510.33	3021.55	3479.2	200.49	946.079	-413.031	0.882338	-0,18059593982324	Neutral alpha-glucosidase AB
461	95	A0A075B5Y3	0.686834	0.53165	17922.4	11093.4	13039.8	7225.08	10753.6	13451.3	6829.07	1.6156	0,692069230391169	Immunoglobulin heavy variable 1-80 (Fragment)
462	456	P27600	0.734025	0.53215	1079.69	263.849	18.696	18.696	1870.07	456.999	815.837	4.09206	2,03282868956325	Guanine nucleotide-binding protein subunit alpha-12
463	566	P70663	0.684127	0.53477	14441.3	10803.7	13060.1	10753.1	5423.85	7442.93	3637.59	1.3367	0,418673228892548	SPARC-like protein 1
464	289	P01837	0.684271	0.53508	736950	564039	551506	456595	356128	254431	172911	1.30656	0,38577113306984	Immunoglobulin kappa constant
465	689	Q62351	0.693627	0.53552	10490.2	9082.25	9533.25	8224.16	3061.84	1727.73	1407.91	1.15502	0,207914342672015	Transferrin receptor protein 1
466	294	P01867	-0.721251	0.53805	229.09	896.4	18.696	18.696	396.796	1552.61	-667.31	0.255567	-1,96822604986148	Immunoglobulin heavy constant gamma 2B
467	67	A0A075B5T4	-0.671596	0.53982	2598.27	3536.25	2417.25	2794.23	1544.3	1861.97	-937.975	0.734754	-0,444666690004809	Immunoglobulin heavy variable 1-4 (Fragment)
468	725	Q80W93	0.712643	0.54005	24403.4	18614.7	17818.4	17354.6	13477.2	4038.08	5788.68	1.31097	0,39063774680963	Hydrocephalus-inducing protein
469	705	Q68FD5	0.701078	0.54061	2332.89	1603.16	2514.1	1464.05	661.602	1677.05	729.729	1.45518	0,541199236976466	Clathrin heavy chain 1
470	731	Q8BH00	-0.66986	0.54104	300.087	618.362	18.696	580.659	519.766	638.05	-318.275	0.485294	-1,0430701224521	2-aminomuconic semialdehyde dehydrogenase
471	400	P14211	0.683548	0.54262	4490.22	3164.71	5319.22	3614.47	1576.93	2965.52	1325.51	1.41884	0,504712730318008	Calreticulin
472	804	Q91YI0	-0.682208	0.5433	492.421	733.744	406.254	715.009	540.679	288.197	-241.323	0.671108	-0,575383787386407	Argininosuccinate lyase
473	593	Q01768	-0.671571	0.54345	1824.24	3016.76	2054.19	1574.96	1720.83	2549.15	-1192.51	0.604703	-0,725701419215197	Nucleoside diphosphate kinase B
474	495	P42932	-0.709389	0.54359	218.145	820.243	18.696	18.696	377.838	1420.7	-602.098	0.265952	-1,91076402240906	T-complex protein 1 subunit theta
475	884	Q9WUB3	0.712093	0.54443	5288.92	3180.85	3145.33	2874.49	5005.36	1112.7	2108.07	1.66274	0,733560865022457	Glycogen phosphorylase, muscle form
476	188	B2RX08	-0.688407	0.54588	646.712	1265.95	742.599	971.552	604.5	1435.96	-619.235	0.510852	-0,969021930868819	Spectrin beta chain
477	106	A0A0A6YXN4	0.660991	0.54834	18065.7	15080.2	18461.8	12472.9	6369.98	4541.27	2985.45	1.19797	0,260593487821897	Immunoglobulin heavy variable V1-18 (Fragment)
478	805	Q91Z05	0.668237	0.55048	4167.89	2798.2	2468.81	1831.55	3117.01	1699.47	1369.69	1.48949	0,574819060314122	Ighg protein
479	266	P00329	-0.703517	0.55108	3116.96	6007.13	2717.21	2499.95	1198.15	7013.98	-2890.17	0.518876	-0,946537149361569	Alcohol dehydrogenase 1
480	859	Q9JM99	-0.655893	0.55283	1721.02	2186.62	1426.54	2574.72	677.998	1025.73	-465.608	0.787066	-0,345444354481077	Proteoglycan 4
481	111	A0A0B4J1H7	0.667528	0.55308	113330	77898.6	78855.2	87144.8	82236	41103.1	35431.9	1.45485	0,540867060063224	Immunoglobulin kappa variable 1-135 (Fragment)
482	599	Q02788	0.644595	0.55451	713.343	534.199	534.226	408.495	326.312	353.884	179.144	1.33535	0,417218433852014	Collagen alpha-2(VI) chain
483	868	Q9QXF8	-0.649882	0.55895	1333.8	2247.31	922.005	1206.31	1234.9	2098.25	-913.512	0.593509	-0,752658874545179	Glycine N-methyltransferase
484	362	P09803	0.664986	0.55913	3330.63	2819.75	3283.13	2930.44	1230.32	506.933	510.882	1.18118	0,240228516477819	Cadherin-1
485	153	A0A140T8P9	-0.636426	0.5592	32419.6	44726.9	20549.2	47402.1	24359.2	22989.5	-12307.3	0.724834	-0,464276609254036	Immunoglobulin kappa variable 14-111 (Fragment)
486	835	Q9D9T8	0.639722	0.55921	830.444	494.45	1226.48	385.851	719.441	556.75	335.994	1.67953	0,748059558302247	EF-hand domain-containing protein 1
487	544	P62301	-0.657255	0.56093	223.369	575.759	18.696	182.405	386.886	844.217	-352.39	0.387955	-1,36603731467814	Small ribosomal subunit protein uS15
488	316	P05064	-0.643574	0.5614	2314.08	2928.59	1909.23	2914.33	1406.55	869.936	-614.513	0.790168	-0,339769173228757	Fructose-bisphosphate aldolase A
489	812	Q922D8	0.66494	0.56304	2172.13	1488.61	1314.43	1632.81	1684.99	575.198	683.524	1.45917	0,545148069629087	C-1-tetrahydrofolate synthase, cytoplasmic
490	401	P14430	0.653991	0.56521	6900.7	5535.91	5628.64	5642.08	3342.38	1376.06	1364.79	1.24653	0,31792311141735	H-2 class I histocompatibility antigen, Q8 alpha chain
491	625	Q3UMC0	-0.643635	0.56533	3172.25	5376.86	4562.14	3354.27	2754.25	5254.62	-2204.61	0.589982	-0,761256200519701	ATPase family gene 2 protein homolog A
492	292	P01845	0.627904	0.56617	10518.6	7377.45	6915.07	9725.17	6856.24	5298.14	3141.16	1.42578	0,511749522866469	Ig lambda-3 chain C region
493	278	P01633	0.638864	0.56895	78763.1	59725.8	59075.7	50118.4	46074.9	23259.1	19037.3	1.31874	0,399165622941331	Immunoglobulin kappa chain variable 6-17
494	470	P31532	-0.63395	0.57003	64204.9	83307.7	89378.7	80112.8	45876.9	24885.4	-19102.8	0.770696	-0,375765548401975	Serum amyloid A-4 protein
495	660	Q61247	-0.625724	0.57007	182964	209459	192719	181249	40740.1	60981.3	-26494.3	0.873511	-0,195102723310802	Alpha-2-antiplasmin
496	867	Q9QXD6	-0.642575	0.5732	2057.8	4433.24	1666.59	1183.28	2278.74	5983.74	-2375.44	0.464176	-1,10725581861107	Fructose-1,6-bisphosphatase 1
497	468	P30115	-0.648133	0.57337	146.877	459.6	18.696	18.696	254.398	796.05	-312.723	0.319575	-1,64577307339495	Glutathione S-transferase A3
498	814	Q924Q3	0.627294	0.57385	38632.4	29104.7	42501.9	38518.9	12546.6	23122.7	9527.68	1.32736	0,408557972623192	VH186.2-D-J-C mu protein (Fragment)
499	505	P48193	-0.649991	0.57474	1342.69	1738.05	1481.47	1803.69	277.307	1016.4	-395.368	0.772523	-0,37235072315178	Protein 4.1
500	327	P06801	0.646215	0.5789	3739.47	2097.57	1957.9	2234.73	4291.06	976.631	1641.9	1.78276	0,834115435768772	NADP-dependent malic enzyme
501	710	Q6IRU2	-0.636538	0.58127	629.9	958.267	711.54	1218.48	248.426	858.272	-328.367	0.657333	-0,60530436022848	Tropomyosin alpha-4 chain
502	326	P06728	-0.624973	0.58225	216974	268564	220041	288151	52698.1	132912	-51590.5	0.807903	-0,307746613420151	Apolipoprotein A-IV
503	413	P16460	-0.630026	0.58285	6156.16	11284.2	5730.14	6156.9	4415.76	13388.5	-5128.06	0.545555	-0,87420344974687	Argininosuccinate synthase
504	521	P51150	0.605645	0.58354	1682.78	1015.56	936.604	1041.46	1623.36	1002.86	667.221	1.657	0,728573262904186	Ras-related protein Rab-7a
505	645	Q60605	-0.633883	0.58377	2909.08	3924.81	2806.14	5192.82	718.713	2680.76	-1015.73	0.741203	-0,432060128366282	Myosin light polypeptide 6
506	430	P19157	-0.610015	0.58416	4606.24	8222.03	1993.83	3862.77	4848.66	9049.4	-3615.79	0.560232	-0,835904456976325	Glutathione S-transferase P 1
507	888	Q9Z0M6	0.615244	0.58435	2370.01	2094.71	2545.32	1999.46	326.974	702.694	275.304	1.13143	0,178145106387113	Adhesion G protein-coupled receptor E5
508	47	A0A075B5R0	0.596215	0.58667	18655.8	12706.7	14696	8068.73	14161.4	9906.78	5949.11	1.46819	0,554036527238272	Immunoglobulin heavy variable 5-16
509	774	Q8R4V5	0.585846	0.59091	1528.91	1197.78	1781.17	824.611	610.36	765.423	331.13	1.27645	0,352140602097869	Oncoprotein-induced transcript 3 protein
510	422	P18337	0.620032	0.5911	4839.87	3813.89	5593.12	3926.53	2763.42	760.186	1025.98	1.26901	0,343706538789035	L-selectin
511	751	Q8CIF4	-0.629755	0.59122	1024.15	1283.48	914.691	1234.87	706.863	95.3594	-259.336	0.797943	-0,325641550160346	Biotinidase
512	769	Q8R084	-0.601982	0.59289	3705.74	5766.54	3451.96	6560.52	2419.33	5413.4	-2060.8	0.642628	-0,637943194922592	UDP-glucuronosyltransferase
513	155	A0A140T8Q3	0.626258	0.59452	19119.6	12639.9	9862.77	12275.1	17875.1	1281.56	6479.69	1.51264	0,597067107582421	Immunoglobulin kappa variable 6-17 (Fragment)
514	283	P01662	0.614577	0.59463	6704.38	4747.79	7175.3	1810.79	1410.03	5330.89	1956.59	1.41211	0,497848020116962	Ig kappa chain V-III region ABPC 22/PC 9245
515	276	P01629	-0.619812	0.59581	2848.16	5987.19	3506.32	2045.9	1403.46	8658.95	-3139.03	0.475708	-1,0718505595171	Ig kappa chain V-II region 2S1.3
516	842	Q9EP89	0.583296	0.59622	6115.79	5353.07	6069.2	4784.65	1910.24	1216.73	762.717	1.14248	0,192171507162409	Serine beta-lactamase-like protein LACTB, mitochondrial
517	246	O55234	0.62348	0.5965	5390.09	3129.83	2053.55	3197.88	6276.21	189.821	2260.26	1.72217	0,784226017372263	Proteasome subunit beta type-5
518	563	P70290	0.578972	0.59679	777.725	498.904	1074.52	531.654	679.792	483.362	278.821	1.55887	0,640497934601903	55 kDa erythrocyte membrane protein
519	703	Q64727	0.576276	0.5979	1835.08	1514.72	1588.38	1794.86	776.066	569.979	320.365	1.2115	0,276796399173497	Vinculin
520	280	P01639	0.585922	0.60118	8710.53	6190.33	4992.72	6359.57	6742.03	3169.76	2520.2	1.40712	0,492743476908026	Immunoglobulin kappa chain variable 9-120
521	107	A0A0A6YXQ0	0.574737	0.60162	2102.9	1346.07	1207.35	744.073	1930.08	1215.31	756.834	1.56225	0,643629878131437	Immunoglobulin heavy variable 8-8 (Fragment)
522	886	Q9WVH9	0.605109	0.60244	3494.95	3149.71	3492.97	3065.72	197.73	968.211	345.236	1.10961	0,150051155070442	Fibulin-5
523	76	A0A075B5U6	0.578182	0.60275	9096.3	6110.04	5735.13	4045.29	7869.73	4253.96	2986.26	1.48875	0,574097355020279	Immunoglobulin heavy variable V1-20
524	858	Q9JLJ2	0.567514	0.6036	3442.96	2894.52	3455.02	3184.03	1359.24	976.831	548.441	1.18948	0,250325345140134	4-trimethylaminobutyraldehyde dehydrogenase
525	243	O55022	-0.578648	0.60399	1603.34	2374.72	1072.9	3412.17	1038.92	2062.02	-771.384	0.675168	-0,566680959242094	Membrane-associated progesterone receptor component 1
526	792	Q91VS7	-0.574333	0.60487	5163.52	7165.62	6407.7	9333.5	2889.52	5301.52	-2002.09	0.720597	-0,472734832250079	Microsomal glutathione S-transferase 1
527	199	E9Q414	0.580777	0.6052	741470	645233	700273	579034	261894	117413	96237.5	1.14915	0,200569155972074	Apolipoprotein B-100
528	449	P24549	-0.597109	0.60772	2256.29	3733.65	2305.64	1938.05	765.989	4216.41	-1477.36	0.604312	-0,726634744195076	Aldehyde dehydrogenase 1A1
529	755	Q8JZR0	-0.554654	0.6087	269.188	477.939	18.696	526.542	466.247	455.585	-208.75	0.563227	-0,82821066261976	Long-chain-fatty-acid--CoA ligase 5
530	841	Q9DD20	-0.573773	0.60962	7521.25	11548.5	6263.25	12463	4914.62	11119.6	-4027.3	0.651272	-0,618667434220646	Thiol S-methyltransferase TMT1B
531	92	A0A075B5X3	0.562014	0.61145	11762.3	9012.74	13945.7	9605.74	7370.25	4181.16	2749.52	1.30507	0,384127694369141	Immunoglobulin heavy variable 1-64 (Fragment)
532	256	O88451	-0.557699	0.61321	2324.7	3996.33	1135.58	3168.63	2643.7	4468.06	-1671.63	0.581709	-0,781630977842675	Retinol dehydrogenase 7
533	33	A0A075B5P0	0.589707	0.61371	17913	10377	8934.22	10901.5	21981.3	2597.72	7536	1.72622	0,787617898683415	Immunoglobulin kappa variable 3-2 (Fragment)
534	375	P11247	0.548408	0.61458	253.705	152.031	249.464	85.4917	255.852	194.055	101.674	1.66877	0,738784208831568	Myeloperoxidase
535	81	A0A075B5V5	0.541488	0.61703	2384.15	1998.03	2589.41	2340.36	900.137	845.673	386.119	1.19325	0,254896057025662	Immunoglobulin heavy variable 1-39 (Fragment)
536	333	P07724	-0.5431	0.61736	4.16413e+06	4.79206e+06	3.96615e+06	4.87051e+06	1.57136e+06	1.24148e+06	-627936	0.868963	-0,20263277592016	Albumin
537	433	P20029	0.546352	0.61815	15251.2	11648.2	11636.4	9606.05	6273.29	9545.67	3603.08	1.30933	0,388823971339195	Endoplasmic reticulum chaperone BiP
538	762	Q8K1I3	-0.539459	0.61851	14750.8	15587.1	15341.3	15904.6	1793.47	1998.63	-836.368	0.946342	-0,0795657779580527	Secreted phosphoprotein 24
539	98	A0A075B674	0.558634	0.61869	5171.12	3614.17	3372.62	3430.7	4418.33	1944.63	1556.95	1.43079	0,516812175553674	Immunoglobulin heavy variable 1-78
540	790	Q91V92	-0.53726	0.62146	1650.84	2292.04	970.352	1631.58	1253.62	1643.65	-641.207	0.720247	-0,473437332917843	ATP-citrate synthase
541	138	A0A0R4J256	0.559588	0.62513	2949.66	1874.76	1390.8	2252.53	3200.94	907.346	1074.9	1.57335	0,653842824251232	Proteasome subunit beta
542	235	O35522	0.528494	0.62579	693.867	541.718	680.368	427.152	379.686	323.239	152.149	1.28086	0,357117726082961	Proteasome subunit beta type-9
543	127	A0A0B4J1N0	0.534022	0.62611	18355.5	13994.9	13339.4	14316.1	11881.9	7671.17	4360.57	1.31158	0,391308292839461	Immunoglobulin heavy variable 1-76
544	268	P00687	-0.5503	0.62876	655.145	924.341	540.936	1295.42	262.287	805.669	-269.197	0.708769	-0,496612366798138	Alpha-amylase 1
545	140	A0A140T8M2	0.521386	0.62965	90137.6	72420.3	87245.8	77350.2	42056.1	41175.8	17717.3	1.24465	0,315735045882116	Immunoglobulin kappa variable 12-44 (Fragment)
546	275	P01627	0.519448	0.63111	1157.74	1013.5	987.497	842.847	356.121	323.224	144.233	1.14231	0,191955882394656	Immunoglobulin kappa variable 2-112
547	115	A0A0B4J1I7	0.519426	0.63176	28242.7	19793.5	17593.6	15246.9	21683.8	17989	8449.21	1.42687	0,512851021594621	Immunoglobulin kappa variable 4-68 (Fragment)
548	604	Q05020	-0.553022	0.63314	81303.2	97981.6	99223.6	95992.5	51500.1	8738.86	-16678.4	0.82978	-0,269198761909085	Apolipoprotein C-II
549	587	Q01102	-0.537576	0.63373	1336.34	1788.32	1291.89	2027.11	1359.11	523.023	-451.984	0.747258	-0,420321052879775	P-selectin
550	692	Q63836	-0.53032	0.63388	3621.89	5985.35	2539.54	2156.98	3371.65	6943.91	-2363.46	0.605125	-0,724694015644405	Selenium-binding protein 2
551	265	P00186	-0.534777	0.63389	39.0371	92.951	18.696	18.696	67.6142	160.996	-53.9139	0.419975	-1,25162444406359	Cytochrome P450 1A2
552	458	P27773	0.514378	0.63473	3270.68	2574.72	3715.45	3431.56	1782.34	1521.56	695.957	1.2703	0,345173579142609	Protein disulfide-isomerase A3
553	609	Q06194	0.512849	0.63661	551.91	353.352	601.018	254.098	529.068	412.044	198.558	1.56193	0,643326799191039	Coagulation factor VIII
554	556	P68368	-0.53317	0.63774	8242.15	10119.9	7704.24	11609.6	2031.36	5751.72	-1877.71	0.814453	-0,296095969119921	Tubulin alpha-4A chain
555	690	Q62465	0.512029	0.63782	1208.03	1031.12	1177.03	924.654	481.626	355.195	176.91	1.17157	0,228443541146614	Synaptic vesicle membrane protein VAT-1 homolog
556	478	P35278	0.522241	0.63816	1370.84	1009.03	1611.58	892.619	539.24	1071.99	361.812	1.35857	0,44209268167163	Ras-related protein Rab-5C
557	777	Q8VC30	-0.518065	0.64058	1031.79	1849.83	691.492	513.918	1237.55	2438.92	-818.033	0.557778	-0,842236023110875	Triokinase/FMN cyclase
558	579	P98086	0.532672	0.64395	97352	89195.4	94854.6	74671.1	5258.2	25995.6	8156.54	1.09145	0,126240407229242	Complement C1q subcomponent subunit A
559	610	Q06770	-0.502537	0.64443	39159.9	47240	34844.4	44810.6	22727.9	16093.7	-8080.09	0.828957	-0,270631641553138	Corticosteroid-binding globulin
560	412	P16331	-0.513555	0.64603	431.026	981.58	18.696	18.696	746.558	1700.15	-550.554	0.439114	-1,18733228537149	Phenylalanine-4-hydroxylase
561	567	P70694	-0.518621	0.64686	1028.93	1886.96	1267.16	669.263	932.92	2709.46	-858.026	0.545286	-0,874913765701684	Estradiol 17 beta-dehydrogenase 5
562	74	A0A075B5U5	0.496516	0.6475	4250.84	2607.2	2126.74	1313.63	4586.01	3441.43	1643.63	1.63042	0,705243851037369	Immunoglobulin heavy variable V1-19
563	558	P68510	0.491932	0.64859	342.949	204.009	352.426	18.696	338.31	353.354	138.94	1.68105	0,749361359864392	14-3-3 protein eta
564	757	Q8K0D2	-0.502789	0.64884	4783.96	5534.18	5758.07	5970.09	2271.82	1232.08	-750.219	0.864439	-0,210163862467278	Factor VII-activating protease
565	223	O08608	0.49128	0.64928	5114.63	4595.44	5729.9	5011.62	1365.8	1218.65	519.189	1.11298	0,154426642947402	Ornithine decarboxylase antizyme 2
566	231	O09164	0.516747	0.65024	4790.32	3682.73	2945.73	3205.12	3566.63	1030.28	1107.59	1.30075	0,379345879663005	Extracellular superoxide dismutase [Cu-Zn]
567	244	O55111	0.498019	0.65045	883.517	777.469	1001.09	855.817	318.3	186.32	106.048	1.1364	0,184472828688793	Desmoglein-2
568	452	P26039	-0.509929	0.65236	3604.73	4344.85	4019.53	5225.63	806.212	2381.16	-740.122	0.829655	-0,269415925894229	Talin-1
569	89	A0A075B5W6	0.494192	0.65315	16395.7	13853.1	13056.6	11302.1	7720.8	4449.9	2542.61	1.18354	0,243109144108365	Immunoglobulin heavy variable 1-55 (Fragment)
570	233	O35490	-0.49714	0.65382	10010.1	16938.4	4486.74	5752.91	10818.9	21578.2	-6928.33	0.59097	-0,758842420527868	Betaine--homocysteine S-methyltransferase 1
571	84	A0A075B5W1	0.487539	0.65644	5976.22	4816.1	4988.04	4870.65	3521.35	2141.65	1160.12	1.24088	0,311367062755142	Immunoglobulin heavy variable 1-50 (Fragment)
572	497	P45700	0.478946	0.65766	434.045	311.508	485.378	158.16	285.597	338.833	122.537	1.39337	0,47857576118723	Mannosyl-oligosaccharide 1,2-alpha-mannosidase IA
573	482	P35700	-0.510817	0.6578	3457.79	4945.81	3436.68	2224.17	849.973	4973.39	-1488.02	0.699135	-0,516356977725163	Peroxiredoxin-1
574	481	P35505	-0.502284	0.65799	1040.16	1488.61	1153.86	724.783	463.12	1475.43	-448.449	0.698746	-0,517159483951568	Fumarylacetoacetase
575	742	Q8C196	-0.478552	0.65819	1236.84	1590.2	1161.16	1960.99	808.849	990.698	-353.365	0.777787	-0,362553556489913	Carbamoyl-phosphate synthase [ammonia], mitochondrial
576	156	A0A1X9HIL1	0.508616	0.65957	15621.1	9885.78	9658.79	11451.7	19305.6	2960.02	5735.32	1.58016	0,660069958813574	IgG light chain variable domain (Fragment)
577	286	P01741	-0.474314	0.6601	757.003	1249.53	18.696	1287.24	1311.17	1231.1	-492.524	0.605832	-0,723010840025499	Ig heavy chain V region
578	171	A2IXM7	-0.478868	0.661	232.38	437.491	18.696	161.426	402.494	623.207	-205.111	0.531165	-0,912768138842278	Anti-CD30 moab Ki-4 scFv (Fragment)
579	300	P02468	0.47308	0.66132	986.47	801.71	877.248	838.908	512.122	441.938	184.759	1.23046	0,299193543930153	Laminin subunit gamma-1
580	264	O89103	0.492266	0.66191	2170.33	1429.29	797.048	1247.11	2445.35	904.733	741.033	1.51846	0,602610520733514	Complement component C1q receptor
581	764	Q8K397	-0.473223	0.66228	666.926	849.044	601.535	913.773	405.883	528.754	-182.118	0.785502	-0,348313337209792	Cst6 protein (Fragment)
582	378	P11438	0.497595	0.6648	1752.74	1461.14	1471.8	1451.55	994.977	200.737	291.603	1.19957	0,262519691903239	Lysosome-associated membrane glycoprotein 1
583	802	Q91Y47	0.471746	0.66755	1272.93	845.859	1112.24	1001.71	1360.4	779.705	427.066	1.50489	0,589658352345772	Coagulation factor XI
584	5	A0A075B5K2	0.464873	0.66879	38158.6	31511.4	30157.9	35109.5	20251.6	14256.5	6647.17	1.21094	0,276133058776922	Immunoglobulin kappa chain variable 9-124
585	836	Q9DBB9	-0.48161	0.66928	178248	186661	194170	189247	28557.8	9992.45	-8412.79	0.95493	-0,0665330660958939	Carboxypeptidase N subunit 2
586	414	P16858	-0.47699	0.66946	5558.73	7497.93	5499.34	5813.64	2728.56	6491.52	-1939.2	0.741368	-0,431737469378593	Glyceraldehyde-3-phosphate dehydrogenase
587	263	O89053	0.462823	0.66981	341.864	241.189	437.083	291.525	305.591	220.375	100.675	1.41741	0,503260551039808	Coronin-1A
588	1	A0A075B5J7	-0.48368	0.67013	94.0029	189.545	89.5491	18.696	96.307	328.302	-95.5426	0.495938	-1,01176695512389	Protein Igkv14-130
589	650	Q60805	0.471381	0.67282	1529.57	1288.5	1810.41	1306.72	815.284	346.351	241.073	1.1871	0,247436615586729	Tyrosine-protein kinase Mer
590	696	Q63918	0.467958	0.67296	553.266	265.993	18.696	18.696	958.284	460.713	287.273	2.08	1,05658416459617	Caveolae-associated protein 2
591	617	Q3SXB8	0.466815	0.67317	19796.2	16240.9	21336	9979.7	5861.66	11817.5	3555.28	1.21891	0,285589862797209	Collectin-11
592	809	Q920E7	0.462045	0.67318	14366.1	11798.3	16528.5	7432.14	4919.86	8273.56	2567.81	1.21764	0,284090551451858	Pterin-mimicking anti-idiotope heavy chain variable region (Fragment)
593	661	Q61268	-0.470329	0.67345	339719	404429	313142	369956	219256	93350.4	-64709.5	0.839998	-0,251542509607592	Apolipoprotein C-IV
594	353	P08228	-0.452414	0.67445	2690.85	3658.1	2944.63	3898.02	2573.37	2662.82	-967.251	0.735587	-0,443032463511181	Superoxide dismutase [Cu-Zn]
595	771	Q8R0Y6	-0.449686	0.68027	14276.6	21733.4	5679.81	11284.2	15327.4	24289.3	-7456.74	0.656899	-0,606256247340201	Cytosolic 10-formyltetrahydrofolate dehydrogenase
596	824	Q9CQ19	-0.4478	0.68154	2696.64	2964.02	2514.48	2909.72	551.033	875.201	-267.385	0.90979	-0,136394900280029	Myosin regulatory light polypeptide 9
597	638	Q5F2I0	0.449068	0.68207	16437.2	12929.8	16616.2	12005.5	11715.9	6763.94	3507.46	1.27127	0,346270272664276	Kappa light chain variable region (Fragment)
598	688	Q62261	-0.44109	0.68215	155.756	252.168	18.3641	201.9	254.039	280.698	-96.412	0.617667	-0,695098186883028	Spectrin beta chain, non-erythrocytic 1
599	500	P47738	0.438727	0.68491	2960.03	2147.16	2170.63	1649.39	2542.26	1958.43	812.871	1.37858	0,463182757388071	Aldehyde dehydrogenase, mitochondrial
600	319	P05366	0.435918	0.6857	10938.1	8472.84	12510.7	5316.67	6498.71	7329.22	2465.29	1.29096	0,368449248988849	Serum amyloid A-1 protein
601	878	Q9R1E6	0.446113	0.68628	387.389	194.092	18.696	18.696	670.977	336.177	193.297	1.99591	0,997043099409493	Autotaxin
602	508	P49222	-0.452056	0.68644	811.659	1169.97	649.81	971.573	494.436	1280.75	-358.313	0.693742	-0,527528880312184	Protein 4.2
603	594	Q01853	-0.459204	0.6871	3996.76	5155	3445.62	3576.52	1009.32	4250.52	-1158.24	0.775317	-0,367141139623004	Transitional endoplasmic reticulum ATPase
604	450	P25444	-0.433343	0.68827	415.413	574.625	462.837	815.064	393.848	499.842	-159.212	0.722928	-0,468075142592315	Small ribosomal subunit protein uS5
605	150	A0A140T8P3	0.448565	0.68837	1332.26	1094.25	1156.88	709.012	336.917	855.014	238.002	1.2175	0,28392337138863	Immunoglobulin kappa chain variable 15-103 (Fragment)
606	704	Q683Y7	0.43291	0.68846	2909.14	2451.31	2964.47	1848.91	1141.23	1432.78	457.827	1.18677	0,247037898139144	Immunoglobulin heavy chain variable region (Fragment)
607	226	O08712	-0.429386	0.69046	2995.56	3835.93	4237.35	4813.74	2606.83	2167	-840.377	0.78092	-0,356753927237237	Tumor necrosis factor receptor superfamily member 11B
608	53	A0A075B5R9	0.42874	0.69072	10802.6	9516.48	9116.4	11357.2	3370.14	3954.54	1286.13	1.13515	0,182880002488934	Immunoglobulin heavy variable V14-3 (Fragment)
609	116	A0A0B4J1I9	0.43912	0.6908	70744.2	43364.3	17706.4	18121.8	96563.6	48359.8	27379.9	1.63139	0,706102791973216	Immunoglobulin kappa variable 4-55 (Fragment)
610	117	A0A0B4J1J0	0.446385	0.69429	3608.39	2720.72	1762.31	3067.36	3331.75	873.361	887.673	1.32626	0,407368095004975	Immunoglobulin kappa variable 4-50 (Fragment)
611	348	P08071	-0.429366	0.69429	2653.7	3771.16	3614.97	2019.6	2327.07	3860.67	-1117.45	0.703684	-0,507000268216383	Lactotransferrin
612	112	A0A0B4J1I1	0.446063	0.69541	24971.2	21551	20270.5	20461.7	12936.9	3001.78	3420.2	1.1587	0,212510399775294	Immunoglobulin kappa variable 16-104 (Fragment)
613	573	P97328	-0.424364	0.69978	167.624	321.479	18.696	18.696	290.333	556.818	-153.855	0.521414	-0,939498446693062	Ketohexokinase
614	786	Q8VDD5	-0.422909	0.7006	3312.63	3878.15	3516.61	5018.66	1078.36	2049.77	-565.519	0.854178	-0,227390884212473	Myosin-9
615	741	Q8C165	0.436706	0.70066	6985.17	5456.53	4554.11	5306.39	5878.88	1482.23	1528.64	1.28015	0,356311775793876	N-fatty-acyl-amino acid synthase/hydrolase PM20D1
616	146	A0A140T8N5	-0.424956	0.70249	6954.08	8973.81	6868.02	5734.7	3209.24	7580.75	-2019.72	0.774931	-0,367859774550173	Immunoglobulin kappa variable 6-23 (Fragment)
617	752	Q8CIM7	-0.413947	0.70306	2141.84	3078.42	2070.78	2745.37	2178.23	3257.74	-936.581	0.695759	-0,523340196587248	Cytochrome P450 2D26
618	152	A0A140T8P6	0.422225	0.7037	30376.7	23995.2	19547.3	21043.5	23957.9	10550.8	6381.52	1.26595	0,340220539875124	Immunoglobulin kappa variable 12-46 (Fragment)
619	222	O08601	0.417022	0.70372	652.996	526.248	550.743	721.967	254.723	460.702	126.748	1.24085	0,311330483077205	Microsomal triglyceride transfer protein large subunit
620	512	P50247	-0.416051	0.70799	8701.44	12857.8	5054.43	5171.13	6855.64	15887.3	-4156.4	0.676742	-0,563322070225758	Adenosylhomocysteinase
621	15	A0A075B5L7	0.420693	0.7115	11683.6	9502.91	10610.2	5241.26	1978.15	8757.65	2180.71	1.22948	0,298045867680991	Immunoglobulin kappa variable 4-80 (Fragment)
622	511	P50172	-0.411841	0.71238	1947.83	2616.3	2106.31	2593.86	999.746	2627.6	-668.476	0.744496	-0,425663930290297	11-beta-hydroxysteroid dehydrogenase 1
623	436	P21107	0.398352	0.71294	2296	1649.55	2285.84	1722.81	2301.09	1614.16	646.45	1.3919	0,477051017469713	Tropomyosin alpha-3 chain
624	782	Q8VCT4	-0.416252	0.713	1578.7	2195.25	1443.67	1706.89	672.514	2475.83	-616.559	0.71914	-0,47565504286685	Carboxylesterase 1D
625	784	Q8VCX4	-0.409533	0.71362	6639.61	7180.07	6624.41	7535.44	2130.78	827.492	-540.468	0.924727	-0,112900993593398	Igh protein
626	322	P06151	-0.405533	0.71504	4961.08	7182.25	4339.67	2611.83	3713.01	8729.89	-2221.16	0.690743	-0,533779804707399	L-lactate dehydrogenase A chain
627	828	Q9CR35	-0.391451	0.71547	4888.73	6816.26	2363.75	4890.73	5870.69	6186.59	-1927.52	0.717217	-0,479518926847528	Chymotrypsinogen B
628	271	P01027	0.399184	0.7163	1.11743e+06	1.01479e+06	977224	1.07535e+06	394454	206713	102636	1.10114	0,138998236317752	Complement C3
629	480	P35492	0.390186	0.71644	538.194	370.044	512.847	167.107	551.304	503.202	168.15	1.4544	0,540428550838351	Histidine ammonia-lyase
630	668	Q61508	0.388425	0.71749	15679	14403.9	13917	12840	4008.94	4031.62	1275.03	1.08852	0,122366942169914	Extracellular matrix protein 1
631	807	Q91ZJ5	-0.391227	0.71929	1681.12	2571.52	1042.22	863.045	2075.68	3351.27	-890.401	0.653746	-0,613198533405668	UTP--glucose-1-phosphate uridylyltransferase
632	527	P53657	-0.385619	0.72446	227.262	407.028	18.696	18.696	393.629	704.993	-179.766	0.558344	-0,840773554211924	Pyruvate kinase PKLR
633	361	P09581	0.394974	0.72458	19094.3	16693.9	14931.9	16885.9	9965.37	3391.5	2400.49	1.14379	0,19382797380058	Macrophage colony-stimulating factor 1 receptor
634	588	Q01149	0.391029	0.72473	3545.5	3017.54	2754.99	3265.16	2156.55	904.604	527.963	1.17496	0,232617377901923	Collagen alpha-2(I) chain
635	605	Q05421	0.376226	0.72906	3881.03	3446.62	3112.3	3719.87	1686.56	1074.73	434.403	1.12604	0,171254515703191	Cytochrome P450 2E1
636	820	Q99P58	-0.374528	0.73166	186.407	327.562	18.696	18.696	322.866	567.354	-141.155	0.569073	-0,813313456716857	Ras-related protein Rab-27B
637	554	P63260	0.364305	0.73525	39883.9	35863.8	35771.4	34069.9	11628.2	15168.7	4020.05	1.11209	0,153276290452043	Actin, cytoplasmic 2
638	113	A0A0B4J1I3	-0.358975	0.73821	792.302	982.753	1048.34	762.174	700.313	594.968	-190.451	0.806206	-0,310779239850467	Immunoglobulin kappa variable 4-74 (Fragment)
639	522	P51885	0.368702	0.73987	60005.1	50709.9	45083.5	57072.2	40457.2	16430.8	9295.29	1.1833	0,242820096374477	Lumican
640	635	Q58E56	-0.372727	0.74046	35208.8	44765.1	34422.8	30208.4	12470.1	42620.6	-9556.22	0.786525	-0,346435260645462	Igh protein
641	429	P19096	-0.356375	0.74096	5178.05	7198.03	2540.9	4070.24	5864.09	7873.72	-2019.98	0.719371	-0,475192770395538	Fatty acid synthase
642	212	G3X982	-0.36188	0.74112	423.82	615.629	411.382	312.291	430.174	811.022	-191.809	0.688435	-0,538608434393902	Aldehyde oxidase 3
643	87	A0A075B5W3	0.344607	0.74859	6624.18	5259.69	4797.91	3834.6	5370.38	4265.34	1364.49	1.25942	0,332763540587076	Immunoglobulin heavy variable 1-53 (Fragment)
644	768	Q8R016	0.355599	0.75111	6007.25	5099.73	3757.49	4808.59	4216.74	1325.97	907.513	1.17795	0,236281981225159	Bleomycin hydrolase
645	800	Q91XD4	-0.345741	0.75209	1030.44	1476.17	1002.97	710.649	1044.45	1973.61	-445.726	0.698052	-0,518592702080546	Formimidoyltransferase-cyclodeaminase
646	105	A0A0A6YXA5	-0.342046	0.75275	7594.81	8897.72	6438.73	5700.25	3472.03	5610.21	-1302.91	0.853568	-0,228422363387559	Immunoglobulin heavy variable 1-15 (Fragment)
647	334	P07743	-0.344004	0.75305	783.94	950.252	888.991	868.77	737.051	397.436	-166.312	0.824981	-0,277566861177744	BPI fold-containing family A member 2
648	817	Q99KA4	0.330671	0.75754	4367.12	3655.52	3551.4	2784.11	2711.1	2557.93	711.597	1.19466	0,256604392276219	Igh protein
649	147	A0A140T8N8	-0.33858	0.75757	3687.9	4525.73	4486.35	2479.16	1926.86	3828.45	-837.825	0.814875	-0,2953492035109	Immunoglobulin kappa variable 9-123 (Fragment)
650	359	P09103	0.351192	0.7576	7995.87	6987.85	8424.02	8932.98	769.11	4911.6	1008.02	1.14425	0,194405520982888	Protein disulfide-isomerase
651	69	A0A075B5T6	0.338051	0.75918	13110	11089.1	8619.08	9879.77	9434.91	4266.49	2020.97	1.18225	0,241534093612394	Immunoglobulin heavy variable V10-3 (Fragment)
652	272	P01029	-0.329309	0.75982	272476	297585	326586	277605	106326	78331.3	-25109	0.915624	-0,12717282161428	Complement C4-B
653	740	Q8BTM8	-0.329979	0.76037	5592.8	6419.21	5667.44	7413.34	2392.44	3618.42	-826.413	0.87126	-0,198825567544163	Filamin-A
654	103	A0A087WPN7	0.333394	0.7605	29919.6	25154.8	35529.9	35797.2	11595.2	21870.5	4764.8	1.18942	0,25025716847632	Immunoglobulin heavy variable 13-2
655	720	Q7M084	-0.345178	0.76074	36774.8	45822.7	34233.6	48525	8834.26	44533.1	-9047.88	0.802546	-0,317344314579693	Kininogen, LMW (Fragment)
656	795	Q91X17	0.33882	0.76109	3611.01	2789.81	3001.58	2863.82	3951.14	1418.29	821.2	1.29436	0,372235708059025	Uromodulin
657	10	A0A075B5L1	0.326437	0.7624	1369.84	1061.38	1014.8	607.208	929.463	1347.16	308.464	1.29063	0,368070776706765	Immunoglobulin kappa variable 10-94 (Fragment)
658	485	P35980	0.32605	0.76382	356.032	219.636	18.696	18.696	616.665	380.42	136.396	1.62101	0,696892706069969	Large ribosomal subunit protein eL18
659	344	P07901	0.327985	0.76386	1573.87	1248.64	1717.32	1384.55	1507.27	823.349	325.227	1.26047	0,333956894304171	Heat shock protein HSP 90-alpha
660	258	O88844	-0.33531	0.76587	588.412	787.875	658.47	455.011	260.356	996.896	-199.463	0.746834	-0,421141035279386	Isocitrate dehydrogenase [NADP] cytoplasmic
661	451	P25688	0.318482	0.76606	1126.32	800.779	912.203	153.378	1247.23	1256.5	325.538	1.40653	0,492137032820924	Uricase
662	739	Q8BSM7	0.31815	0.7663	1204.96	897.623	1213.35	478.493	1200.78	1165.17	307.335	1.34239	0,424801272470653	Large neutral amino acids transporter small subunit 3
663	136	A0A0R4J038	-0.32148	0.76868	816.151	1001.49	649.834	1339.74	467.448	882.409	-185.342	0.814934	-0,295244776231936	Kininogen 1
664	484	P35979	-0.317966	0.76929	174.586	279.323	18.696	18.696	302.392	483.802	-104.737	0.625033	-0,677994673740904	Large ribosomal subunit protein uL11
665	23	A0A075B5N2	0.327481	0.77225	5357.15	4440.02	2911.07	4121.56	4751.51	975.909	917.126	1.20656	0,270898296570637	Protein Igkv6-29
666	398	P14148	0.310828	0.77308	1809.64	1401.24	1716.81	1596.88	1857.79	1314.39	408.397	1.29145	0,368995391957805	Large ribosomal subunit protein uL30
667	293	P01863	-0.310769	0.7734	206008	232742	215704	219024	84228.1	122910	-26734.2	0.885134	-0,17603250993167	Ig gamma-2A chain C region, A allele
668	711	Q6LAL7	0.323715	0.77381	1094.21	905.851	1400.74	860.395	977.674	244.663	188.359	1.20794	0,272544100250106	Beta-2-glycoprotein 1 (Fragment)
669	120	A0A0B4J1J5	0.319949	0.77476	5622.58	4840.88	4062.7	4818.37	4032.71	1282.72	781.708	1.16148	0,215965250593251	Immunoglobulin heavy variable V9-3 (Fragment)
670	834	Q9D8E6	-0.303028	0.777	1577.34	2073.43	698.009	2308	2042.68	1966.66	-496.088	0.76074	-0,394523906952782	Large ribosomal subunit protein uL4
671	684	Q62009	0.30303	0.77705	8238.48	7626.15	8086.36	8241.74	2561.37	2385.19	612.333	1.08029	0,111423837389494	Periostin
672	35	A0A075B5P3	-0.307617	0.77718	89929.6	97981.3	78625.6	89014.6	22886.8	39134	-8051.65	0.917825	-0,123709604621263	Immunoglobulin heavy constant gamma 2B (Fragment)
673	269	P00688	0.302285	0.77969	1757.64	1415.95	1305.54	993.794	1633.9	1078.57	341.682	1.24131	0,311861567282253	Pancreatic alpha-amylase 2a5
674	657	Q61176	-0.304474	0.7797	5425.36	6859.1	4727.65	3159.57	4020.17	7096.44	-1433.74	0.790973	-0,338299904111192	Arginase-1
675	719	Q792Z1	-0.314961	0.7801	14506.4	16201.9	18978.1	15131.3	9089.88	2075.84	-1695.49	0.895352	-0,159472351491318	trypsin
676	397	P14131	-0.30155	0.78231	533.808	811.506	205.022	18.696	754.029	1405.57	-277.698	0.657799	-0,604281173307356	Small ribosomal subunit protein uS9
677	539	P59999	-0.300335	0.78337	766.642	892.908	588.29	739.348	338.883	644.519	-126.265	0.858591	-0,219957480089797	Actin-related protein 2/3 complex subunit 4
678	698	Q64442	-0.303968	0.78417	1993.07	2498.21	2021.35	1051.56	1014.4	2693.67	-505.139	0.7978	-0,325901651969986	Sorbitol dehydrogenase
679	118	A0A0B4J1J2	0.297556	0.78784	13769.2	12101.7	11862.5	9190.56	3663.35	8988.63	1667.51	1.13779	0,186236522715774	Immunoglobulin kappa chain variable 5-43 (Fragment)
680	592	Q01730	0.288389	0.78814	1029.31	840.705	951.128	676.208	890.89	699.63	188.608	1.22434	0,292010119771669	Ras suppressor protein 1
681	123	A0A0B4J1K5	0.28859	0.78939	81.7417	53.5418	18.696	18.696	141.581	92.7372	28.1999	1.52669	0,610405548849487	Immunoglobulin lambda variable 3 (Fragment)
682	355	P08607	0.285855	0.79	644745	593057	760123	527829	247201	192292	51687.5	1.08715	0,120556829120045	C4b-binding protein
683	12	A0A075B5L2	0.283423	0.79286	1426.77	1223.03	1470.69	869.199	1035.53	691.325	203.74	1.16659	0,222294025109197	Immunoglobulin kappa chain variable 4-91 (Fragment)
684	789	Q91V80	-0.281062	0.79467	925.488	1020.3	788.736	1047.96	488.33	320.769	-94.8085	0.907078	-0,14070225549627	Apolipoprotein F
685	798	Q91X79	0.278089	0.79616	3298.93	2719.62	2309.75	2676.61	2944.36	2085.59	579.311	1.21301	0,278593823980034	Chymotrypsin-like elastase family member 1
686	40	A0A075B5Q0	-0.272548	0.79924	11678.2	13279.4	11386.2	10578.9	6409.88	7902.89	-1601.18	0.879423	-0,185370645543592	Immunoglobulin heavy variable 5-6 (Fragment)
687	806	Q91Z07	0.273198	0.80006	373.163	250.392	18.696	18.696	646.337	433.691	122.771	1.49032	0,575617839510896	Igh protein
688	45	A0A075B5Q4	0.286991	0.80045	14147.9	12022.7	7878.91	11292.1	12734.7	1527.65	2125.19	1.17676	0,234825386301164	Immunoglobulin heavy variable 5-12 (Fragment)
689	457	P27656	-0.269916	0.80199	833.16	965.58	595.437	728.954	694.169	490.097	-132.421	0.862859	-0,212803346518068	Hepatic triacylglycerol lipase
690	555	P68134	-0.277032	0.80287	9472.86	10575.6	7392.97	10405.2	6477.72	2360.61	-1102.73	0.895729	-0,158865870550882	Actin, alpha skeletal muscle
691	489	P40124	0.273606	0.80548	604.948	527.195	621.608	706.381	163.392	464.301	77.753	1.14748	0,198474661849703	Adenylyl cyclase-associated protein 1
692	349	P08113	0.27426	0.80675	9226.21	8377.71	9808.23	9451.33	1380.75	5177.62	848.498	1.10128	0,139181881532776	Endoplasmin
693	242	O54890	0.261534	0.80699	1970.94	1684.11	1925.18	2479.78	1216.11	1459.22	286.825	1.17031	0,226892898980964	Integrin beta-3
694	220	O08529	0.25886	0.80895	112.227	84.0147	97.5341	18.696	120.249	145.518	28.2126	1.33581	0,417710300119001	Calpain-2 catalytic subunit
695	799	Q91X83	-0.261967	0.81	1003.6	1286.6	1350.43	713.25	882.848	1649.77	-283.004	0.780037	-0,358384838595971	S-adenosylmethionine synthase isoform type-1
696	346	P08032	-0.271252	0.81046	2583.43	3065.67	2720.68	2014.38	500.634	3038.28	-482.232	0.842699	-0,246910619901202	Spectrin alpha chain, erythrocytic 1
697	695	Q63886	0.257025	0.81102	3100.8	2646.97	3666.45	3027.83	1791.65	2478.58	453.835	1.17145	0,228301339646728	UDP-glucuronosyltransferase 1A1
698	872	Q9R0E2	-0.260731	0.8116	738.201	805.534	533.181	802.331	401.12	197.934	-67.3331	0.916412	-0,125931837026843	Procollagen-lysine,2-oxoglutarate 5-dioxygenase 1
699	97	A0A075B666	0.249827	0.81519	19063.7	17441.9	19957.5	13043.3	7468.05	8406.15	1621.86	1.09299	0,128275331289478	Immunoglobulin kappa chain variable 13-85 (Fragment)
700	114	A0A0B4J1I4	0.249738	0.81626	187.011	143.007	205.959	18.696	178.294	247.695	44.0043	1.30771	0,387040433386509	Immunoglobulin kappa chain variable 4-72 (Fragment)
701	701	Q64518	-0.247044	0.81706	201.962	251.168	140.983	254.757	238.375	249.393	-49.2065	0.80409	-0,314571787686959	Sarcoplasmic/endoplasmic reticulum calcium ATPase 3
702	471	P32020	-0.248846	0.81759	926.708	1139.82	1266.91	956.939	811.947	1241.41	-213.117	0.813027	-0,298625146481201	Sterol carrier protein 2
703	776	Q8VC16	-0.253923	0.81867	700.564	818.86	849.318	965.065	280.939	756.43	-118.296	0.855536	-0,225100184483732	Leucine-rich repeat-containing protein 14
704	826	Q9CQN1	0.250222	0.82111	2367.23	1733.91	18.696	2210.32	4100.16	1551.56	633.325	1.36526	0,449175047650102	Heat shock protein 75 kDa, mitochondrial
705	533	P56395	-0.239416	0.82334	5158.97	5954.34	4802.53	8393.48	3486.09	4577.76	-795.361	0.866423	-0,206856079939046	Cytochrome b5
706	469	P30412	-0.239702	0.82462	1311.32	1528.07	1236.95	2114.62	818.797	1335.2	-216.758	0.858149	-0,220699286589255	Peptidyl-prolyl cis-trans isomerase C
707	421	P18242	0.230193	0.82971	3773.49	3672.34	3784.12	3449.22	478.476	591.905	101.153	1.02754	0,0392010218720825	Cathepsin D
708	663	Q61316	0.238114	0.83035	1212.5	1135.26	1039.26	1081.39	533.028	177.621	77.2395	1.06804	0,0949613930837924	Heat shock 70 kDa protein 4
709	498	P46412	0.224166	0.8424	75545.9	68903.6	47421.3	64746.7	50572.5	8743.93	6642.32	1.0964	0,132774584336659	Glutathione peroxidase 3
710	803	Q91Y97	-0.212109	0.84482	8429.63	10200	7657.59	3543.99	7227.79	12519.7	-1770.33	0.826437	-0,275022842303892	Fructose-bisphosphate aldolase B
711	411	P16301	0.207808	0.85082	43764.8	42229.5	41787.3	44121.9	11980.3	4497.28	1535.32	1.03636	0,0515203905119581	Phosphatidylcholine-sterol acyltransferase
712	857	Q9JL99	-0.197309	0.85327	436.63	518.485	284.468	592.069	529.374	485.89	-81.8558	0.842125	-0,247893442119254	C-type lectin domain family 1 member B
713	724	Q80W65	0.196845	0.85481	2193.17	2077.87	2363.95	2135.76	840.614	568.106	115.306	1.05549	0,0779160941094511	Proprotein convertase subtilisin/kexin type 9
714	299	P01902	-0.196339	0.8557	1366.43	1468.23	947.882	1675.88	763.465	472.905	-101.801	0.930664	-0,103667601461147	H-2 class I histocompatibility antigen, K-D alpha chain
715	305	P03953	-0.195966	0.8564	15408	16790.7	9740.81	17047.5	10571.3	6131.3	-1382.66	0.917653	-0,123979475109172	Complement factor D
716	529	P54116	-0.195747	0.85823	632.436	689.543	722.12	766.785	207.743	460.628	-57.107	0.917181	-0,124720977126346	Stomatin
717	90	A0A075B5W9	0.198164	0.85932	3637.17	2893.01	18.696	2910.69	6299.76	1618.41	744.161	1.25723	0,330245498813974	Immunoglobulin heavy variable 1-58 (Fragment)
718	366	P10107	0.190956	0.85967	182.469	149.088	268.898	18.696	158.096	258.228	33.381	1.2239	0,291487454942412	Annexin A1
719	104	A0A0A0MQC1	-0.188806	0.86031	1195.64	1293.47	1426.56	1572.11	728.066	524.775	-97.8317	0.924365	-0,113465844826375	Immunoglobulin heavy variable 3-5
720	600	Q03265	0.185138	0.86283	1654.83	1424.49	1516.99	1767.12	1727.89	1287.82	230.348	1.16171	0,21624484343936	ATP synthase F(1) complex subunit alpha, mitochondrial
721	844	Q9EQK5	0.182811	0.86439	215.522	165.811	18.696	18.696	373.295	287.193	49.7108	1.2998	0,378294403745531	Major vault protein
722	6	A0A075B5K6	-0.181487	0.86576	19854.9	21624.6	18960.9	19899.4	9717.53	13813.8	-1769.69	0.918163	-0,123178130331729	Immunoglobulin kappa variable 2-109 (Fragment)
723	748	Q8CFX1	0.181471	0.86894	2491.4	2417.27	2587.12	2551.71	654.306	269.183	74.128	1.03067	0,0435769562383881	GDH/6PGL endoplasmic bifunctional protein
724	351	P08121	0.178532	0.8704	2087.71	1907.83	1283.06	2203.33	1585.65	728.887	179.882	1.09429	0,129990217136951	Collagen alpha-1(III) chain
725	143	A0A140T8M5	0.172554	0.87163	57842.2	54422.9	46150.9	51802.2	22002.9	26341	3419.27	1.06283	0,0879077047742022	Immunoglobulin kappa variable 6-15 (Fragment)
726	765	Q8K426	0.175955	0.87169	3830.71	3591.54	3741.79	3781.53	2101.85	1060.62	239.167	1.06659	0,0930080984242781	Resistin-like gamma
727	674	Q61735	0.175989	0.8751	322.924	290.084	288.881	245.347	73.0262	314.846	32.8398	1.11321	0,154723129193886	Leukocyte surface antigen CD47
728	612	Q07456	-0.171262	0.87647	252845	261244	221067	263565	79104.3	30938	-8398.62	0.967851	-0,0471425478655116	Protein AMBP
729	815	Q99JI6	0.170922	0.8771	1040.3	956.989	1126.3	1081.65	286.085	794.301	83.312	1.08706	0,120426682423029	Ras-related protein Rap-1b
730	550	P63001	0.172303	0.87823	3066.09	2818.26	2959.48	3978.47	433.078	2453.34	247.83	1.08794	0,121595369986415	Ras-related C3 botulinum toxin substrate 1
731	706	Q6DFX2	0.162505	0.88034	10959.7	10563.2	10231.2	11272	3609.44	2198.86	396.536	1.03754	0,0531661501884626	Anthrax toxin receptor 2
732	17	A0A075B5M3	0.163333	0.88068	23456	21955	21481.5	25654.6	7272.22	14159.4	1501.05	1.06837	0,0954103449986042	Immunoglobulin kappa variable 4-58
733	369	P10605	-0.147615	0.88979	8065.63	8247.95	7972.93	7730.28	1494.48	1530.71	-182.321	0.977895	-0,0322485757616398	Cathepsin B
734	154	A0A140T8Q0	0.142742	0.8937	10558.4	9445.77	4972.42	6945.98	10527.5	8451.66	1112.59	1.11779	0,160644819557145	Immunoglobulin kappa variable 3-3 (Fragment)
735	57	A0A075B5S3	0.146295	0.89391	607.678	511.073	18.696	699.839	1052.53	447.61	96.6052	1.18902	0,249778231355046	Immunoglobulin heavy variable 14-4
736	83	A0A075B5V8	-0.141202	0.8946	6216.06	6635.93	5428.44	5814.18	3457.92	3816.98	-419.876	0.936727	-0,0942996031388544	Immunoglobulin heavy variable 1-47
737	354	P08249	-0.139128	0.89614	972.47	1081.48	1118.14	1248.93	908.438	1008.24	-109.013	0.899201	-0,153285166457477	Malate dehydrogenase, mitochondrial
738	503	P47911	-0.137775	0.89717	2575.62	2858.8	1638.36	3583.91	2668.32	2356.68	-283.182	0.900944	-0,150490815598815	Large ribosomal subunit protein eL6
739	620	Q3THE2	-0.140212	0.89906	2142.35	2274.87	2178.04	3000.9	542.279	1544.62	-132.521	0.941746	-0,0865907861382282	Myosin regulatory light chain 12B
740	221	O08538	0.136423	0.89947	709.339	596.608	18.696	373.345	1228.61	734.159	112.731	1.18895	0,249691027826071	Angiopoietin-1
741	779	Q8VCH0	-0.135004	0.89949	269.872	316.128	18.696	231.823	467.431	365.644	-46.2567	0.853677	-0,22823694750636	3-ketoacyl-CoA thiolase B, peroxisomal
742	712	Q6NXH9	0.134778	0.89952	25742.4	21244	18.696	18.696	44587.2	36795.7	4498.41	1.21175	0,277091385300665	Keratin, type II cytoskeletal 73
743	552	P63101	-0.133009	0.90062	2756.93	2949.97	2362.99	3364.56	1732.79	1821.13	-193.04	0.934562	-0,0976375021896965	14-3-3 protein zeta/delta
744	130	A0A0E4B366	-0.137148	0.90327	1500.31	1571.61	1228.11	1527.4	896.347	85.8948	-71.3003	0.954632	-0,0669828678483617	MAb 44B1 heavy chain
745	853	Q9JHR7	-0.132011	0.90521	2102.68	2296.81	1551.88	2122.63	2425.45	777.971	-194.136	0.915476	-0,127406034680618	Insulin-degrading enzyme
746	257	O88783	0.12456	0.90693	28567	27517.8	33029.7	23680.3	9838.44	10773	1049.2	1.03813	0,053984206836988	Coagulation factor V
747	163	A1A540	-0.123435	0.90776	103711	109980	88618.7	93743.1	59339.9	64940.5	-6269.13	0.942998	-0,0846740488067668	Igk protein
748	747	Q8CFG8	-0.117892	0.91184	8603.45	9376.33	10267.4	13338.3	7903.94	8152.55	-772.88	0.917571	-0,124107999619097	Complement C1s-1 subcomponent
749	830	Q9CWZ7	-0.12295	0.91185	2255.19	2425.63	2242.22	2004.71	690.179	2299.64	-170.434	0.929736	-0,10510704997484	Gamma-soluble NSF attachment protein
750	659	Q61233	-0.117331	0.91319	723.494	824.235	18.696	873.299	1253.13	800.832	-100.742	0.877775	-0,188076353759208	Plastin-2
751	135	A0A0N4SVU1	0.116577	0.91396	2656.49	2486.51	2611.05	3532.26	1304.63	2162.42	169.98	1.06836	0,0953993017301562	Predicted gene 7298
752	267	P00405	-0.115809	0.91534	700.557	790.881	18.696	892.687	1213.4	593.766	-90.3239	0.885793	-0,174957856635951	Cytochrome c oxidase subunit 2
753	425	P18760	-0.111537	0.91824	1324.16	1395.6	1307.29	1429.49	985.724	508.867	-71.4357	0.948814	-0,0758033494317533	Cofilin-1
754	418	P17717	0.111662	0.91839	2200.42	2059.54	2667.65	2260.85	952.777	1966.63	140.88	1.0684	0,0954568136576788	UDP-glucuronosyltransferase 2B17
755	551	P63017	-0.110384	0.91863	11976.6	12527.8	11994.2	10861.8	4361	7469.37	-551.217	0.956001	-0,06491651867093	Heat shock cognate 71 kDa protein
756	560	P70194	0.10819	0.92125	3640.51	3501.88	3720.51	2487.63	895.692	2030.75	138.638	1.03959	0,0560142079754982	C-type lectin domain family 4 member F
757	88	A0A075B5W5	-0.10064	0.92736	3533.22	3693.36	3593.12	2782.06	922.043	2597.3	-160.142	0.956641	-0,0639510102372675	Immunoglobulin heavy variable V1-54 (Fragment)
758	535	P56480	-0.0974663	0.92771	1299.98	1377.82	1418.21	1470.52	765.46	1152.37	-77.8486	0.943499	-0,0839072565503002	ATP synthase F(1) complex catalytic subunit beta, mitochondrial
759	577	P97873	0.0962248	0.92797	1373.75	1275.63	1673.41	1336.01	1251.13	1246.54	98.1177	1.07692	0,106907023432934	Lysyl oxidase homolog 1
760	714	Q6PHN9	-0.0982859	0.92825	3176.71	3563.12	3920.15	18.696	2877.93	6171.5	-386.411	0.891553	-0,165607974756952	Ras-related protein Rab-35
761	313	P04919	-0.0908478	0.93359	18474.6	19470.6	20253.8	16805.2	8170.14	17141.2	-995.98	0.948847	-0,0757526235518568	Band 3 anion transport protein
762	424	P18572	-0.0855409	0.93598	1016.51	1046.16	1055.76	1135.6	403.54	444.669	-29.6559	0.971653	-0,041487434331888	Basigin
763	887	Q9WVJ3	-0.0859961	0.93655	10291.4	10684	6529.96	12438.7	6834.66	3978.35	-392.642	0.96325	-0,0540185066499029	Carboxypeptidase Q
764	547	P62897	0.0764482	0.94475	794.149	762.428	638.067	781.261	676.736	241.96	31.7211	1.04161	0,0588088644581455	Cytochrome c, somatic
765	499	P46638	-0.0724499	0.94576	392.605	413.954	559.198	496.517	341.302	379.469	-21.3485	0.948428	-0,0763901090576276	Ras-related protein Rab-11B
766	99	A0A075B677	-0.0654875	0.9511	13807.5	14131.2	12455.1	16960.2	6743.89	5276.82	-323.76	0.977089	-0,0334380313499087	Immunoglobulin kappa variable 4-53
767	723	Q7TPR4	-0.0615088	0.95627	1574.8	1619.56	1483.42	1534.7	213.966	1242.13	-44.7602	0.972363	-0,0404335238610598	Alpha-actinin-1
768	756	Q8K010	-0.0582958	0.95633	337.731	366.797	18.696	18.696	584.967	635.312	-29.0663	0.920756	-0,119108529182057	5-oxoprolinase
769	613	Q07797	0.0544799	0.95946	2561.27	2489.59	3043.25	1682.82	1304.35	1868.7	71.6801	1.02879	0,0409512954051959	Galectin-3-binding protein
770	285	P01675	-0.0566582	0.95957	9854.25	9956.13	10761.6	10238.5	3043.83	658.722	-101.873	0.989768	-0,0148380467425404	Ig kappa chain V-VI region XRPC 44
771	721	Q7TMM9	0.0559561	0.9596	3431.9	3365.98	3782.18	3513.47	660.475	1930.74	65.9237	1.01959	0,0279825106999963	Tubulin beta-2A chain
772	3	A0A075B5K0	-0.052542	0.96106	27559.8	27787	28717.5	27521.7	6341.64	3983.25	-227.175	0.991824	-0,0118433697529973	Immunoglobulin kappa variable 14-126 (Fragment)
773	367	P10126	-0.0513201	0.96259	4351.9	4465.66	4165.98	3226.42	1535.09	3519.4	-113.767	0.974524	-0,0372302619976588	Elongation factor 1-alpha 1
774	549	P62962	-0.0494763	0.96411	1197.68	1226.58	1241.34	797.515	364.926	943.662	-28.9012	0.976438	-0,0344001605685585	Profilin-1
775	232	O09173	-0.0459415	0.96565	1794.99	1863.63	2213.51	1008.26	1626.62	2012.85	-68.6434	0.963167	-0,0541423938350528	Homogentisate 1,2-dioxygenase
776	219	K7THD1	-0.046007	0.96586	30409.6	30611.1	26931.8	30310.5	6365.03	4127.62	-201.506	0.993417	-0,00952833774340923	IgA heavy chain variable region (Fragment)
777	825	Q9CQF9	0.045386	0.9666	5439.84	5383.99	5945.55	5566.35	1880.27	1003.81	55.8514	1.01037	0,0148888577735478	Prenylcysteine oxidase 1
778	821	Q9CPR4	-0.0411819	0.9697	541.02	566.265	18.696	755.415	937.073	499.325	-25.2459	0.955417	-0,0657977413648239	Large ribosomal subunit protein uL22
779	13	A0A075B5L4	-0.0376871	0.97258	5804.95	5930.7	5680.54	7438.41	2212.84	5338.97	-125.752	0.978797	-0,0309191462929782	Protein Igkv12-89
780	82	A0A075B5V6	-0.0365216	0.97274	70190.3	71404.4	70089.8	45210.2	34790.9	45880	-1214.11	0.982997	-0,0247414417809203	Immunoglobulin heavy variable V1-42
781	783	Q8VCU1	0.0290661	0.97821	1649.88	1614.75	1984.02	2042.47	1510.78	1449.03	35.1294	1.02176	0,031049731232701	Carboxylesterase 3B
782	121	A0A0B4J1J6	-0.0281161	0.97893	6548.91	6641.59	4992.26	4200.72	3792.06	4268.1	-92.6786	0.986046	-0,0202735485146189	Immunoglobulin heavy variable 10-1 (Fragment)
783	9	A0A075B5L0	0.0279411	0.97916	50140	49403.7	32558.5	34406	36720.9	27106.3	736.284	1.0149	0,0213424651300653	Immunoglobulin kappa variable 10-95
784	775	Q8VC12	0.0272182	0.97959	663.132	638.084	18.696	18.696	1148.58	1105.19	25.048	1.03926	0,0555497950981415	Urocanate hydratase
785	531	P55264	0.0271415	0.97991	595.332	577.021	575.455	18.696	605.516	999.43	18.3114	1.03173	0,0450714831977947	Adenosine kinase
786	700	Q64458	-0.0261756	0.98058	1334.92	1360.54	1528.53	1230.56	910.956	1429.96	-25.6229	0.981167	-0,0274292541721213	Cytochrome P450 2C29
787	31	A0A075B5N7	0.0241372	0.98202	22402.2	22162.5	26327.3	18655.1	9988.42	14005.2	239.723	1.01082	0,0155212845745308	Immunoglobulin kappa variable 6-13
788	540	P61358	0.0230717	0.98291	692.991	681.99	673.914	507.23	702.724	433.888	11.0011	1.01613	0,0230862871982794	Large ribosomal subunit protein eL27
789	559	P70121	-0.0223924	0.98321	317.978	328.211	18.696	18.696	550.753	568.477	-10.2329	0.968822	-0,045696249742559	Zinc fingers and homeoboxes protein 1
790	860	Q9QUM0	-0.0210892	0.98419	4493.94	4532.9	5161.61	5861.59	2189.73	2333.52	-38.9631	0.991404	-0,0124544576432434	Integrin alpha-IIb
791	667	Q61503	0.0203053	0.98552	4042.86	4021.28	3978.39	3426.04	359.706	1805.77	21.5854	1.00537	0,00772339523643775	5'-nucleotidase
792	446	P24270	-0.0198197	0.9859	1105.75	1115.03	1051.71	1460.15	132.658	799.691	-9.27587	0.991681	-0,0120518902243664	Catalase
793	576	P97872	0.0173285	0.98701	1078.37	1063.24	662.462	1159.81	1118.72	1018.39	15.1353	1.01424	0,0203920750985192	Flavin-containing monooxygenase 5
794	197	D3Z5G7	-0.0148329	0.98888	14236.4	14331.1	9611.4	13912.2	8111.06	7515.97	-94.6982	0.993392	-0,00956480018988338	Carboxylic ester hydrolase
795	772	Q8R0Z6	0.0143216	0.98982	1688.92	1677.58	1592.06	1127.59	215.447	1354.53	11.3409	1.00676	0,00972018481971415	Angiopoietin-related protein 6
796	534	P56400	0.0121415	0.99099	3939.13	3902.29	3072.6	3728.74	4436.32	2817.09	36.8383	1.00944	0,0135553948196825	Platelet glycoprotein Ib beta chain
797	736	Q8BKS9	0.0110263	0.99197	372.417	368.012	379.433	18.696	269.19	637.415	4.40484	1.01197	0,0171655035274744	Pumilio homolog 3
798	96	A0A075B5Y4	-0.00831554	0.99387	12625.4	12671.6	14521.1	7993.15	4609.16	8435.61	-46.1504	0.996358	-0,00526393611704085	Immunoglobulin heavy variable 1-81 (Fragment)
799	149	A0A140T8P0	0.00696835	0.9948	8953.64	8935.55	7457.52	7609.41	2684.46	3608.64	18.0947	1.00203	0,00291854349543509	Immunoglobulin kappa variable 3-12 (Fragment)
800	473	P33267	0.00663454	0.99508	1052.19	1043.95	854.925	18.696	1163.43	1808.17	8.23598	1.00789	0,0113371109525746	Cytochrome P450 2F2
801	317	P05208	-0.00382259	0.99713	16975.2	17016.6	10187.2	22353.1	13399.9	13160.4	-41.4509	0.997564	-0,0035185525972677	Chymotrypsin-like elastase family member 2A
802	356	P08752	-0.00141783	0.99895	1623.57	1624.1	1553.19	1575.38	315.879	571.251	-0.534346	0.999671	-0,000474739764491843	Guanine nucleotide-binding protein G(i) subunit alpha-2
803	373	P11087	0.00139035	0.99896	5329.47	5325.96	4486.11	6439.9	3487.44	2650.83	3.51633	1.00066	0,000952189808582891	Collagen alpha-1(I) chain
804	195	D3YV64	0.000491494	0.99965	1522.31	1522.03	1598.63	1825.03	140.133	973.35	0.279049	1.00018	0,000264479106898639	Extracellular matrix protein 1 (Fragment)
