# Supplementary material for: Pomegranate-derived nanovesicles as therapeutic agents for acute pancreatitis in a murine model: anti-inflammatory, antioxidant, and endocrine-protective properties
Source: Extracell Vesicles Circ Nucl Acids. 2026 Mar 10;7(1):328–53. doi: 10.20517/evcna.2025.145 (PMC13074296; doi:10.20517/evcna.2025.145)
Supplement: Supplementary file 1 [file evcna-7-1-328-SupplementaryMaterials.zip › evcna60145-SupplementaryMaterials/Supplementary Table 3.xlsx]

## Sheet: Welch T test AP vs Control
Supplementary Table 3. List of identified differentially expressed proteins in plasma EVs of mice upon acute pancreatitis induction versus plasma EVs from control mice.
Row	Index	Peak Name	t-value	p-value	Mean 1	Mean 2	Median 1	Median 2	Sigma 1	Sigma 2	Delta	Fold Change	Log (Fold Change)	Protein names
1	672	Q61704	16.6832	7.7045e-05	84057.9	46415.8	82985.2	46020.3	2691.14	2833.76	37642.1	1.81098	0,856767316375585	Inter-alpha-trypsin inhibitor heavy chain H3
2	282	P01654	-10.2141	0.00228	8928.83	45345.8	7499.03	46200.1	2718.97	5544.58	-36417	0.196905	-2,34442678737977	Ig kappa chain V-III region PC 2880/PC 1229
3	630	Q569X1	-6.50619	0.00297	353160	1.06558e+06	360034	1.14327e+06	127767	140164	-712423	0.331424	-1,59324960834697	Ighg protein
4	359	P09103	14.0051	0.00308	7995.87	1581.63	8424.02	1560.91	769.11	194.279	6414.24	5.05547	2,33784492134007	Protein disulfide-isomerase
5	572	P97321	9.90027	0.00366	11788.7	6356.4	11453.2	6420.55	880.17	358.476	5432.25	1.85461	0,891116019272835	Prolyl endopeptidase FAP
6	210	G3UYI2	6.34853	0.00452	14191	1178.33	13043.4	18.696	2904.9	2040.93	13012.6	12.0432	3,59015053384078	GLI pathogenesis related 1 (Fragment)
7	146	A0A140T8N5	-6.38144	0.00484	6954.08	21189.8	6868.02	21378.5	3209.24	2151.77	-14235.7	0.328181	-1,60743535763631	Immunoglobulin kappa variable 6-23 (Fragment)
8	376	P11276	5.37942	0.00644	801023	239498	766249	268737	139978	114430	561526	3.3446	1,74183308914601	Fibronectin
9	34	A0A075B5P1	-6.86605	0.00649	1280.72	7973.5	923.269	8541.4	767.681	1503.71	-6692.77	0.160623	-2,63825304815759	Immunoglobulin kappa variable 3-1 (Fragment)
10	294	P01867	-5.93906	0.00701	229.09	1829.44	18.696	1828.11	396.796	245.727	-1600.35	0.125224	-2,99741278157676	Immunoglobulin heavy constant gamma 2B
11	846	Q9ESB3	-5.81151	0.00993	59698.2	146935	58442.8	141127	23025.6	12075.6	-87237.2	0.406289	-1,2994230939365	Histidine-rich glycoprotein
12	794	Q91WP6	-4.63413	0.01054	21224.9	39816.3	18416	41198.5	5334.61	4452.69	-18591.4	0.533071	-0,907600957002641	Serine protease inhibitor A3N
13	421	P18242	5.10732	0.01079	3773.49	2104	3784.12	2233.63	478.476	302.684	1669.49	1.79349	0,842767005707833	Cathepsin D
14	96	A0A075B5Y4	-4.79233	0.01104	12625.4	28324.4	14521.1	28451.3	4609.16	3308.97	-15699	0.445744	-1,16571176812765	Immunoglobulin heavy variable 1-81 (Fragment)
15	467	P29788	-5.29971	0.01136	135379	352703	118301	378832	35136.7	61726.1	-217325	0.383831	-1,38145512274118	Vitronectin
16	177	A6X935	-4.76694	0.01238	28555.1	70945	21972	70607.3	12814.5	8545	-42389.9	0.402496	-1,31295202097671	Inter alpha-trypsin inhibitor, heavy chain 4
17	619	Q3TCF1	4.73492	0.01274	301309	80733.9	298950	86364.9	67258.9	44571.9	220575	3.73212	1,89999699707414	Fibronectin
18	204	E9Q8B5	-4.97798	0.01296	43310.8	115698	41884	122497	12781.4	21702.4	-72386.9	0.374345	-1,41756131092136	Complement factor H-related 4
19	635	Q58E56	-8.22208	0.01307	35208.8	487439	34422.8	529223	12470.1	94446.3	-452230	0.0722324	-3,79121041417495	Igh protein
20	349	P08113	4.88844	0.01344	9226.21	4689.71	9808.23	4526.4	1380.75	822.875	4536.5	1.96733	0,976239562618399	Endoplasmin
21	455	P26928	-4.79359	0.01377	2828.03	5620.69	2799.33	5323.72	525.494	861.433	-2792.67	0.503146	-0,990951881756741	Hepatocyte growth factor-like protein
22	852	Q9JHK5	-8.39942	0.01388	18.696	2159.85	18.696	1930.98	18.696	445.384	-2159.85	0.00865616	-6,94790465555743	Pleckstrin
23	136	A0A0R4J038	-4.18232	0.0139	816.151	2425.43	649.834	2261.78	467.448	475.037	-1609.28	0.336498	-1,57133154474858	Kininogen 1
24	261	O88998	4.40845	0.01424	1980.44	987.269	1868.91	904.148	229.115	315.863	993.166	2.00597	1,0043022494741	Noelin
25	2	A0A075B5J9	-4.0553	0.01604	125593	271226	140240	271202	40723.6	47016.2	-145632	0.463059	-1,11073361286017	Immunoglobulin kappa variable 17-127
26	119	A0A0B4J1J4	-6.12427	0.01755	208.048	4818.86	18.696	5122.55	360.35	1253.24	-4610.81	0.0431737	-4,53370236983216	Immunoglobulin heavy variable V9-2 (Fragment)
27	35	A0A075B5P3	-5.08309	0.01777	89929.6	254148	78625.6	262307	22886.8	51062.5	-164218	0.353848	-1,49879988913936	Immunoglobulin heavy constant gamma 2B (Fragment)
28	668	Q61508	-3.89505	0.01862	15679	29696.8	13917	31198.3	4008.94	4773.32	-14017.9	0.527967	-0,921478973726929	Extracellular matrix protein 1
29	158	A0A2K6EDJ7	-3.99337	0.01868	4790.74	15931.8	2914.04	16443.9	3856.57	2911.6	-11141.1	0.300703	-1,7335904778162	Inter alpha-trypsin inhibitor, heavy chain 4
30	37	A0A075B5P5	-5.59713	0.01934	14305.4	54257.2	14256.4	51593.7	3866.97	11742.9	-39951.8	0.263659	-1,92325540385398	Immunoglobulin heavy constant gamma 3 (Fragment)
31	876	Q9R0P5	-6.97197	0.01996	18.696	1833.03	18.696	1615.07	18.696	455.38	-1833.03	0.0101995	-6,71120261773443	Destrin
32	454	P26262	-5.25378	0.02099	59526.8	111798	57539.3	113859	16241.4	5759.86	-52270.9	0.532451	-0,909278762861353	Plasma kallikrein
33	496	P43025	-5.87342	0.02199	568.891	8110.53	828.879	9020.54	493.281	2168.61	-7541.64	0.0701423	-3,83357145809221	Tetranectin
34	764	Q8K397	-3.63159	0.02273	666.926	1953.81	601.535	1721.75	405.883	460.405	-1286.89	0.341346	-1,55069517096084	Cst6 protein (Fragment)
35	665	Q61405	-3.76373	0.02327	5216.13	18174.1	4069.8	20163	3500.11	4827.94	-12958	0.287009	-1,80083369219209	Complement factor H-related 2
36	851	Q9JHI0	-3.56226	0.02384	397.716	1843.98	208.771	1972.97	518.675	474.839	-1446.26	0.215684	-2,21301053263086	Matrix metalloproteinase-19
37	323	P06327	-4.40354	0.02385	636.844	4335.74	657.121	4589.67	626.951	1312.87	-3698.89	0.146883	-2,76726499976849	Immunoglobulin heavy variable 1-84
38	727	Q80YV3	3.37824	0.03189	22437.6	18362.4	22232.5	17576.9	1232.48	1687.19	4075.24	1.22193	0,289165998042322	Transformation/transcription domain-associated protein
39	387	P12246	4.88045	0.03332	19685.5	2803.87	19423.5	2307.94	5863.86	1228.8	16881.6	7.02084	2,81164379499301	Serum amyloid P-component
40	491	P41216	3.17455	0.03418	626.653	118.658	729.824	18.696	185.961	205.521	507.995	5.28118	2,40086052207833	Long-chain-fatty-acid--CoA ligase 1
41	293	P01863	-4.45305	0.0344	206008	960162	215704	1.10057e+06	84228.1	280982	-754155	0.214555	-2,22058009040081	Ig gamma-2A chain C region, A allele
42	321	P05555	4.26928	0.03606	3092.96	832.655	2671.9	948.873	872.702	281.597	2260.31	3.71458	1,8931982584421	Integrin alpha-M
43	71	A0A075B5T9	-3.15711	0.03788	3558.63	9920.04	2051.19	10752.6	2784.86	2103.48	-6361.41	0.358731	-1,4790241252031	Immunoglobulin heavy variable V1-9
44	847	Q9ET01	3.09158	0.03851	1157.25	228.238	1152.55	79.3728	403.321	328.983	929.015	5.07038	2,34209331758105	Glycogen phosphorylase, liver form
45	670	Q61702	-3.2232	0.03871	136681	146704	134234	147748	4459.37	3020.13	-10022.6	0.931682	-0,102091217518363	Inter-alpha-trypsin inhibitor heavy chain H1
46	843	Q9EQI5	-3.09797	0.03889	986.197	5909.19	18.696	6831.38	1708.14	2158.24	-4922.99	0.166892	-2,58301203154048	Chemokine subfamily B Cys-X-Cys
47	415	P17047	-3.09768	0.04023	338.264	1051.78	369.243	1100.34	239.096	319.376	-713.517	0.321611	-1,63661316820247	Lysosome-associated membrane glycoprotein 2
48	275	P01627	4.51141	0.04025	1157.74	213.83	987.497	205.573	356.121	67.1206	943.906	5.41428	2,43676989148043	Immunoglobulin kappa variable 2-112
49	501	P47753	-3.10299	0.04269	372.62	1481.29	425.599	1300.31	349.159	510.935	-1108.67	0.251552	-1,99107150167776	F-actin-capping protein subunit alpha-1
50	603	Q03734	-3.06017	0.0439	2003.75	3925.26	1704.13	3765.82	893.916	619.448	-1921.5	0.510477	-0,97008177808857	Serine protease inhibitor A3M
51	377	P11352	2.90243	0.04401	1211.58	316.716	1022.51	214.671	377.004	378.208	894.86	3.82544	1,93562493934194	Glutathione peroxidase 1
52	222	O08601	4.4402	0.04716	652.996	18.696	550.743	18.696	254.723	18.696	652.996	34.927	5,22211954174537	Microsomal triglyceride transfer protein large subunit
53	196	D3YXF5	-3.01728	0.05127	84591.6	138940	82562.6	144094	15917.7	26831.8	-54347.9	0.608838	-0,715870568071678	Complement component C7
54	744	Q8C2Q3	3.41627	0.05206	19798.6	5145.53	19648.4	4824.1	6917.47	2709.33	14653.1	3.84773	1,94400719309291	RNA-binding protein 14
55	437	P21180	-2.99871	0.05399	19249.5	28694.7	18091.2	26242.1	2687.33	4747.75	-9445.2	0.670839	-0,575962473158806	Complement C2
56	782	Q8VCT4	4.06591	0.0555	1578.7	18.696	1443.67	18.696	672.514	18.696	1578.7	84.4403	6,49570728149453	Carboxylesterase 1D
57	893	Q9Z1T2	3.30416	0.05623	50339.5	14023.6	42400.7	13139	17737.9	6911.55	36315.9	3.58962	1,84383090865692	Thrombospondin-4
58	157	A0A2I3BRQ1	-3.56954	0.05638	1426.53	5887.2	1220.77	7018.28	588.662	2082.87	-4460.67	0.242311	-2,04506822360721	Expressed sequence AI182371
59	418	P17717	4.00014	0.05719	2200.42	18.696	2667.65	18.696	952.777	18.696	2200.42	117.695	6,97475389123489	UDP-glucuronosyltransferase 2B17
60	605	Q05421	3.65669	0.0576	3881.03	225.849	3112.3	18.696	1686.56	391.181	3655.18	17.1842	4,10301066406723	Cytochrome P450 2E1
61	487	P39655	-3.88033	0.06045	18.696	3005.75	18.696	2304.79	18.696	1341.66	-3005.75	0.00622009	-7,42469713815878	Polyunsaturated fatty acid lipoxygenase ALOX12
62	258	O88844	3.73535	0.06094	588.412	21.3106	658.47	18.696	260.356	36.911	567.101	27.6112	4,78718236673498	Isocitrate dehydrogenase [NADP] cytoplasmic
63	571	P97298	-3.59796	0.06266	3144.8	10812	2884.96	11552.9	678.004	3628.18	-7667.22	0.290861	-1,78159596538596	Pigment epithelium-derived factor
64	599	Q02788	2.82605	0.06334	713.343	104.502	534.226	18.696	326.312	181.004	608.841	6.82609	2,77105969652146	Collagen alpha-2(VI) chain
65	46	A0A075B5Q5	2.6038	0.06476	861.153	270.434	926.663	390.85	315.179	234.67	590.719	3.18434	1,67099335388155	Immunoglobulin heavy variable 2-9 (Fragment)
66	658	Q61207	2.53088	0.06478	8677.31	6749.12	8273.59	6695.2	957.701	907.813	1928.19	1.2857	0,362548567170087	Prosaposin
67	524	P52430	-2.57902	0.06508	106122	189923	99292.9	183342	44435.8	34537.9	-83800.4	0.558766	-0,839684287886321	Serum paraoxonase/arylesterase 1
68	793	Q91WP0	2.56197	0.06635	69556.3	45652.4	64506.2	41708.7	12780.3	9890.74	23903.9	1.52361	0,607490268611823	Mannan-binding lectin serine protease 2
69	32	A0A075B5N9	-2.6711	0.06663	66473.6	120894	73437.6	116510	29828.1	18856.4	-54420.5	0.54985	-0,862890467811787	Immunoglobulin kappa variable 3-7
70	481	P35505	2.60263	0.06668	1040.16	188.586	1153.86	18.696	463.12	326.641	851.573	5.51557	2,46350868017343	Fumarylacetoacetase
71	472	P32261	-3.33479	0.06894	218019	574635	217283	617139	41880	180425	-356616	0.379405	-1,39819016871867	Antithrombin-III
72	88	A0A075B5W5	2.99655	0.07027	3533.22	1825.87	3593.12	1838.08	922.043	351.805	1707.36	1.93509	0,952403753567037	Immunoglobulin heavy variable V1-54 (Fragment)
73	523	P51910	2.92574	0.07078	40469.5	23601.1	35854.6	24211.1	9229.5	3813.11	16868.4	1.71473	0,777980504568591	Apolipoprotein D
74	874	Q9R0G6	3.07453	0.07094	28089.2	7142.3	24397.5	6249.36	11186.1	3758.06	20946.9	3.9328	1,97555643940495	Cartilage oligomeric matrix protein
75	81	A0A075B5V5	-3.17071	0.07323	2384.15	8845	2589.41	7347.72	900.137	3412.62	-6460.84	0.269548	-1,89138564571982	Immunoglobulin heavy variable 1-39 (Fragment)
76	260	O88968	-3.25118	0.07414	1612.63	5692.61	1568.38	6667.29	446.716	2127.19	-4079.98	0.283284	-1,81967830391341	Transcobalamin-2
77	331	P07361	3.24941	0.0751	8238.09	1265.58	7959.12	1311.21	3645.54	723.233	6972.51	6.50933	2,70250897697397	Alpha-1-acid glycoprotein 2
78	682	Q61838	2.45358	0.07537	3.62329e+06	2.8896e+06	3.48202e+06	2.7339e+06	309337	415405	733685	1.25391	0,32642816804451	Pregnancy zone protein
79	283	P01662	-3.33392	0.07541	6704.38	26469.5	7175.3	25266	1410.03	10171.2	-19765.2	0.253286	-1,98115847127936	Ig kappa chain V-III region ABPC 22/PC 9245
80	160	A0A2Z4SX67	-2.39351	0.07665	19044.5	78754.7	18.696	68887.8	32986.1	27909.5	-59710.2	0.241821	-2,04799121997911	MHC class II antigen D (Fragment)
81	326	P06728	-2.36039	0.08292	216974	337097	220041	369240	52698.1	70659.1	-120124	0.643653	-0,635645328578214	Apolipoprotein A-IV
82	511	P50172	2.55029	0.08456	1947.83	294.85	2106.31	18.696	999.746	510.696	1652.98	6.60615	2,72381018868005	11-beta-hydroxysteroid dehydrogenase 1
83	234	O35516	2.3483	0.08847	1150.88	548.867	1111.48	529.003	369.839	245.73	602.013	2.09683	1,06820951282838	Neurogenic locus notch homolog protein 2
84	310	P04186	-2.3472	0.08887	49874.1	74033.2	48818.2	80877	9819.33	14879.6	-24159.2	0.673671	-0,569883286310735	Complement factor B
85	400	P14211	2.80137	0.08917	4490.22	1826.73	5319.22	1592.43	1576.93	474.59	2663.5	2.45807	1,2975267035255	Calreticulin
86	195	D3YV64	-2.96369	0.08921	1522.31	2766.4	1598.63	3077.23	140.133	713.44	-1244.08	0.550287	-0,861743146935818	Extracellular matrix protein 1 (Fragment)
87	891	Q9Z126	-2.60217	0.08943	1295.73	9921.62	18.696	11970.6	2244.27	5284.77	-8625.9	0.130596	-2,93681444610497	Platelet factor 4
88	666	Q61406	-2.36549	0.08993	5565.69	9883.56	5440.72	10410.8	1669.58	2684.83	-4317.87	0.563126	-0,828469617686656	Complement factor H-related 1
89	482	P35700	2.34176	0.09295	3457.79	2111.78	3436.68	2007.66	849.973	518.335	1346	1.63738	0,711386056134721	Peroxiredoxin-1
90	792	Q91VS7	3.01758	0.09339	5163.52	117.023	6407.7	18.696	2889.52	202.689	5046.5	44.1242	5,46349774551316	Microsomal glutathione S-transferase 1
91	493	P41317	2.24331	0.09428	362944	255790	347435	236413	66665.8	48994.5	107154	1.41891	0,504788100923837	Mannose-binding protein C
92	695	Q63886	2.99766	0.09559	3100.8	18.696	3666.45	18.696	1791.65	18.696	3100.8	165.854	7,4696157652911	UDP-glucuronosyltransferase 1A1
93	694	Q63880	2.71552	0.0959	10637.3	3471.9	12780.1	2819.07	4391.01	1267.8	7165.45	3.06384	1,61534186363548	Carboxylesterase 3A
94	710	Q6IRU2	-2.90347	0.09596	629.9	3442.72	711.54	3114.78	248.426	1659.48	-2812.82	0.182966	-2,45035287791257	Tropomyosin alpha-4 chain
95	165	A2AQ07	-2.85451	0.09676	1361.05	6683.29	1687.32	5200.84	572.647	3178.24	-5322.24	0.20365	-2,29583812188556	Tubulin beta-1 chain
96	186	B1B0C7	2.44138	0.09799	565.432	140.709	424.016	177.897	273.58	126.291	424.723	4.01844	2,00663431768489	Basement membrane-specific heparan sulfate proteoglycan core protein
97	443	P23492	-2.21665	0.09815	100.636	485.065	18.696	532.495	174.306	244.642	-384.43	0.207468	-2,26903773520169	Purine nucleoside phosphorylase
98	770	Q8R0I8	-2.16597	0.09937	31160.3	38224.7	33580.7	38146.4	4400.75	3541.99	-7064.31	0.81519	-0,294792416093445	BC026782 protein
99	154	A0A140T8Q0	-2.21224	0.09995	10558.4	26890.2	4972.42	25737.8	10527.5	7257.81	-16331.8	0.392647	-1,34869404250116	Immunoglobulin kappa variable 3-3 (Fragment)
100	720	Q7M084	-2.12663	0.10126	36774.8	51409.3	34233.6	56010.6	8834.26	8001.45	-14634.5	0.715333	-0,48331290269903	Kininogen, LMW (Fragment)
101	796	Q91X70	-2.20473	0.10158	25878.1	46439.4	23918.9	52631.5	9045.21	13383.1	-20561.3	0.557245	-0,843616913905893	Complement component C6
102	302	P02535	2.18485	0.10358	68635.6	31580.2	66538.7	24006.5	24319.5	16477.4	37055.5	2.17338	1,11993921491325	Keratin, type I cytoskeletal 10
103	100	A0A075B680	-2.11034	0.10372	8509	11152.9	7830.16	10580.4	1635.1	1426.55	-2643.85	0.762944	-0,390351185884516	Immunoglobulin heavy variable 1-62-2
104	1	A0A075B5J7	-2.81676	0.10394	94.0029	1650.97	89.5491	1944.47	96.307	952.535	-1556.96	0.056938	-4,13446312932573	Protein Igkv14-130
105	301	P02469	2.24924	0.10818	3230.36	1746.88	3127.79	1919.88	1006.62	540.102	1483.48	1.84921	0,886912859634149	Laminin subunit beta-1
106	53	A0A075B5R9	-2.52796	0.1083	10802.6	27860	9116.4	29165.3	3370.14	11190.5	-17057.4	0.387746	-1,3668166159621	Immunoglobulin heavy variable V14-3 (Fragment)
107	106	A0A0A6YXN4	-2.19095	0.10866	18065.7	33738.9	18461.8	31657.8	6369.98	10627.7	-15673.3	0.535454	-0,901164834328775	Immunoglobulin heavy variable V1-18 (Fragment)
108	750	Q8CGM2	-2.07754	0.10975	1664.06	3139.78	1988.84	3383.76	767.339	961.696	-1475.72	0.529992	-0,915956794224031	Retinitis pigmentosa 1-like 1 protein
109	748	Q8CFX1	2.06277	0.10997	2491.4	1469.71	2587.12	1415.61	654.306	554.832	1021.68	1.69516	0,761421945113528	GDH/6PGL endoplasmic bifunctional protein
110	659	Q61233	-2.27474	0.11122	723.494	2549.52	18.696	2868.3	1253.13	602.36	-1826.02	0.283777	-1,8171711277644	Plastin-2
111	433	P20029	2.4996	0.11527	15251.2	5906.6	11636.4	5542.03	6273.29	1604.35	9344.65	2.58207	1,36852717936969	Endoplasmic reticulum chaperone BiP
112	243	O55022	2.67302	0.11609	1603.34	18.696	1072.9	18.696	1038.92	18.696	1603.34	85.7582	6,51805052182315	Membrane-associated progesterone receptor component 1
113	208	F8VQ07	-2.58722	0.11684	289.538	621.515	281.556	687.93	34.2551	219.591	-331.977	0.465859	-1,10203516631586	Albumin superfamily member 1
114	769	Q8R084	2.65302	0.11755	3705.74	18.696	3451.96	18.696	2419.33	18.696	3705.74	198.21	7,72673627464655	UDP-glucuronosyltransferase
115	841	Q9DD20	2.6507	0.11772	7521.25	18.696	6263.25	18.696	4914.62	18.696	7521.25	402.292	8,74794581665508	Thiol S-methyltransferase TMT1B
116	263	O89053	-2.28034	0.11998	341.864	1435.17	437.083	1227.25	305.591	772.159	-1093.31	0.238204	-2,06973106686854	Coronin-1A
117	869	Q9QZ83	-2.56301	0.12085	5186.95	16783.5	5588.09	14090	953.808	7778.56	-11596.6	0.30905	-1,69408836641798	Gamma actin-like protein
118	241	O54819	-1.95719	0.12256	1291.96	1976.73	1062.13	1800.74	447.968	408.128	-684.776	0.653582	-0,613560268403494	Tissue factor pathway inhibitor
119	562	P70274	-2.15234	0.12563	2730.63	5662.84	2244.88	5694.89	1000.27	2137.13	-2932.21	0.482202	-1,05229174226644	Selenoprotein P
120	785	Q8VDD0	2.35292	0.12642	33774.8	16154.6	33202.7	14744.1	12509.9	3426.5	17620.2	2.09072	1,06400212912722	Anti-MOG Z12 variable light chain (Fragment)
121	700	Q64458	2.53815	0.12645	1334.92	18.696	1528.53	18.696	910.956	18.696	1334.92	71.4012	6,25372284780641	Cytochrome P450 2C29
122	161	A0A571BF69	1.924	0.12689	85568.1	68618.5	82426.7	67308	10494.9	11076.3	16949.6	1.24701	0,318476401621636	Sucrase-isomaltase, intestinal
123	58	A0A075B5S5	1.98312	0.12708	2421.08	1515.8	2383.82	1866.38	450.127	650.03	905.278	1.59723	0,675570171858585	Immunoglobulin heavy variable 7-4
124	24	A0A075B5N3	-2.18891	0.12727	33565.3	100310	23901.2	120697	20301.8	48756.5	-66745.2	0.334614	-1,57942917352017	Immunoglobulin kappa variable 8-28
125	724	Q80W65	2.17889	0.12832	2193.17	1047.46	2363.95	1168.77	840.614	350.489	1145.71	2.0938	1,06612563017464	Proprotein convertase subtilisin/kexin type 9
126	808	Q91ZX7	1.91713	0.13095	30858	17968.4	31732.2	14506	9073.44	7299.57	12889.6	1.71735	0,780182909043138	Prolow-density lipoprotein receptor-related protein 1
127	560	P70194	1.94511	0.13184	3640.51	2411.87	3720.51	2379.51	895.692	628.264	1228.64	1.50942	0,593989731204199	C-type lectin domain family 4 member F
128	502	P47878	-1.90817	0.13341	1580.43	2821.17	1808.37	2394.16	690.246	889.904	-1240.73	0.560206	-0,835971638149251	Insulin-like growth factor-binding protein 3
129	296	P01887	-1.89005	0.13365	42021.7	78375.9	32758.2	89763.5	21543.5	25412.1	-36354.2	0.536156	-0,899275948446248	Beta-2-microglobulin
130	17	A0A075B5M3	1.9467	0.13445	23456	13671.1	21481.5	11531.1	7272.22	4786.39	9784.95	1.71574	0,778831652048436	Immunoglobulin kappa variable 4-58
131	616	Q08879	2.27539	0.13503	66019	49953.1	70261.5	49156.5	11822.3	3129.94	16065.9	1.32162	0,402308415092489	Fibulin-1
132	11	A0A075B5L1	-1.86783	0.13728	12009.6	16585.1	13403.1	16756	3247.81	2730.19	-4575.5	0.72412	-0,465699843531983	Immunoglobulin kappa variable 10-94 (Fragment)
133	809	Q920E7	-2.06402	0.13757	14366.1	28499.3	16528.5	30606.7	4919.86	10791.5	-14133.2	0.504086	-0,98825688224982	Pterin-mimicking anti-idiotope heavy chain variable region (Fragment)
134	389	P13020	-1.89415	0.13808	98926.3	160131	87995.2	178986	45348.2	32800	-61204.7	0.617783	-0,694826991630249	Gelsolin
135	449	P24549	2.29051	0.13873	2256.29	1221.01	2305.64	1294.87	765.989	161.654	1035.27	1.84788	0,885872018137338	Aldehyde dehydrogenase 1A1
136	171	A2IXM7	-2.30967	0.14132	232.38	3722.93	18.696	2660.58	402.494	2586.48	-3490.55	0.0624186	-4,00188133333696	Anti-CD30 moab Ki-4 scFv (Fragment)
137	802	Q91Y47	-2.23079	0.14294	1272.93	3071.87	1112.24	3119.71	1360.4	316.595	-1798.95	0.414381	-1,27097000290948	Coagulation factor XI
138	369	P10605	2.18674	0.14364	8065.63	6109.59	7972.93	6145.36	1494.48	408.57	1956.04	1.32016	0,400712473137241	Cathepsin B
139	728	Q80YX1	1.80059	0.14691	13612.7	7599.19	15314.1	5535.24	3872.91	4296.79	6013.51	1.79134	0,841036135488122	Tenascin
140	506	P48759	2.0968	0.14701	2009.09	469.963	1744.6	693.827	1204.43	407.152	1539.13	4.275	2,09592317877846	Pentraxin-related protein PTX3
141	533	P56395	2.24675	0.14834	5158.97	587.501	4802.53	789.547	3486.09	516.989	4571.47	8.78122	3,13442086134147	Cytochrome b5
142	435	P20918	-2.06092	0.14859	133149	220974	127204	222506	25194	69377.8	-87825.2	0.602554	-0,730836647958951	Plasminogen
143	257	O88783	-1.98187	0.14992	28567	56383.1	33029.7	45096.9	9838.44	22230	-27816.1	0.506658	-0,980914891856434	Coagulation factor V
144	30	A0A075B5N6	-2.0211	0.15165	2955.33	4925.1	2365.09	5087.18	1577.25	601.527	-1969.77	0.600055	-0,736833918499403	Protein Igkv8-16
145	297	P01898	-1.91009	0.15798	92717.4	157709	69561.3	153116	53483	24754.6	-64991.9	0.587901	-0,766355374015449	H-2 class I histocompatibility antigen, Q10 alpha chain
146	850	Q9JHH6	-1.94118	0.16027	10240.2	17076.9	9887.84	18958.6	2278.01	5658.86	-6836.71	0.599651	-0,737805555453145	Carboxypeptidase B2
147	224	O08677	-1.94276	0.16082	358031	491169	357404	541306	43686.9	110366	-133138	0.728936	-0,456135293881585	Kininogen-1
148	272	P01029	2.07145	0.16114	272476	141794	326586	130892	106326	25192.7	130682	1.92163	0,942331852699927	Complement C4-B
149	495	P42932	-1.72401	0.16148	218.145	796.201	18.696	627.542	377.838	441.033	-578.056	0.273983	-1,8678438774598	T-complex protein 1 subunit theta
150	413	P16460	1.9816	0.16311	6156.16	838.169	5730.14	18.696	4415.76	1451.75	5317.99	7.34478	2,87671887869799	Argininosuccinate synthase
151	312	P04223	1.70086	0.16424	3427.93	1218.82	2633.24	667.075	1611.96	1569.2	2209.11	2.81251	1,49185729077092	H-2 class I histocompatibility antigen, K-K alpha chain
152	681	Q61805	-1.92923	0.16601	1308.05	2833.67	1406.25	3198.95	473.284	1285.32	-1525.62	0.46161	-1,11525207646683	Lipopolysaccharide-binding protein
153	827	Q9CQW3	-2.05703	0.16799	28517.9	68429.1	30879.2	57595.3	6018.41	33062.6	-39911.3	0.41675	-1,2627445307294	Vitamin K-dependent protein Z
154	507	P49182	-1.76885	0.16927	30300.1	47672.4	31353.5	55749	8509.2	14729.7	-17372.4	0.635589	-0,653834064084072	Heparin cofactor 2
155	686	Q62108	1.96809	0.17	1800.05	807.753	1854.24	746.539	238.688	840.035	992.294	2.22846	1,15604833188196	Disks large homolog 4
156	583	Q00724	-2.05416	0.17173	53153.1	199278	51695.3	262292	16658.7	122080	-146125	0.266728	-1,90655688747543	Retinol-binding protein 4
157	329	P07309	-2.06891	0.17206	7079.1	37873.3	6629.47	44690.2	2500.26	25658.8	-30794.2	0.186915	-2,41954249566961	Transthyretin
158	214	G5E8Q8	-1.66382	0.17239	906.99	1435.4	1037.11	1226.22	410.334	366.359	-528.414	0.631871	-0,662298532529074	Adhesion G protein-coupled receptor F5
159	439	P21981	1.86971	0.17362	2131.45	578.033	1898.03	761.48	1345.03	511.601	1553.41	3.68741	1,88260944821436	Protein-glutamine gamma-glutamyltransferase 2
160	215	I6L985	-1.88985	0.17413	173842	297221	163360	252657	37279.2	106755	-123379	0.584891	-0,773760225418073	Igh protein
161	541	P61939	1.82735	0.17467	2576.89	1115.81	1950.4	893.459	1272.24	547.074	1461.08	2.30943	1,20753854522517	Thyroxine-binding globulin
162	385	P11835	1.64707	0.175	962.26	495.787	1081.83	329.877	340.099	353.503	466.474	1.94088	0,956707651275348	Integrin beta-2
163	667	Q61503	-1.91886	0.17528	4042.86	5426.25	3978.39	5482.8	359.706	1195.78	-1383.39	0.745056	-0,424578577337256	5'-nucleotidase
164	123	A0A0B4J1K5	-1.94747	0.1753	81.7417	709.742	18.696	991.126	141.581	540.291	-628	0.115171	-3,11815073248794	Immunoglobulin lambda variable 3 (Fragment)
165	733	Q8BH61	2.03547	0.17709	172373	123353	166378	123534	41575.2	3385.68	49020	1.3974	0,482741468578569	Coagulation factor XIII A chain
166	411	P16301	1.82594	0.17793	43764.8	30144.6	41787.3	31590.9	11980.3	4836.78	13620.2	1.45183	0,537871667096004	Phosphatidylcholine-sterol acyltransferase
167	591	Q01339	-1.82034	0.17814	51452.4	121010	43658	155620	25102.7	61238.4	-69557.4	0.425192	-1,23381260159532	Beta-2-glycoprotein 1
168	308	P04104	1.92425	0.17843	4761.54	1327.75	4096.53	1165.88	2988.09	790.227	3433.79	3.58618	1,84244846501876	Keratin, type II cytoskeletal 1
169	457	P27656	-1.62718	0.17903	833.16	1760.04	595.437	1464.43	694.169	701.095	-926.877	0.473376	-1,07894064692969	Hepatic triacylglycerol lipase
170	441	P22599	-1.91661	0.18156	3541.77	7337.34	3096.48	8323.49	816.481	3331.49	-3795.57	0.482705	-1,05078682874491	Alpha-1-antitrypsin 1-2
171	767	Q8K5B2	2.01044	0.18209	543.895	18.696	398.466	18.696	468.58	18.696	543.895	29.0915	4,95837454128089	Multiple coagulation factor deficiency protein 2 homolog
172	584	Q00897	-1.7427	0.18344	208120	381082	187510	457617	74708.2	154824	-172963	0.546128	-0,87268983733918	Alpha-1-antitrypsin 1-4
173	835	Q9D9T8	1.99929	0.1836	830.444	18.696	1226.48	18.696	719.441	18.696	830.444	44.4183	5,56892874037512	EF-hand domain-containing protein 1
174	404	P15105	1.92894	0.18559	5043.01	1010.69	6441.18	906.339	3562.4	647.373	4032.32	4.98967	2,3189451695938	Glutamine synthetase
175	324	P06683	-1.60174	0.18663	27110.9	38793.8	23053.2	41082.6	9681.86	8115.68	-11682.9	0.698845	-0,516954993868905	Complement component C9
176	471	P32020	1.97686	0.18669	926.708	18.696	1266.91	18.696	811.947	18.696	926.708	49.5672	5,72716002859929	Sterol carrier protein 2
177	627	Q3UWA5	1.89765	0.18702	2528.42	1262.58	2246.15	1317.48	1128.78	246.46	1265.83	2.00258	1,00185650302538	Ig-like domain-containing protein
178	564	P70375	-1.82059	0.18704	866.907	2998.55	1088.47	2351.29	640.24	1924.26	-2131.64	0.289109	-1,79031420479705	Coagulation factor VII
179	799	Q91X83	1.96895	0.1878	1003.6	18.696	1350.43	18.696	882.848	18.696	1003.6	53.6798	5,8421540349644	S-adenosylmethionine synthase isoform type-1
180	642	Q5SX40	1.96682	0.18809	1641.57	18.696	2200.12	18.696	1445.63	18.696	1641.57	87.8034	6,55205199789427	Myosin-1
181	50	A0A075B5R6	1.83492	0.18869	16881	12808	18878.6	13132.3	3685.23	1095.82	4073.05	1.31801	0,398359541601923	Immunoglobulin heavy variable 11-1 (Fragment)
182	641	Q5I2A0	-1.87939	0.18878	4760.95	9164.99	5064.23	7805.77	906.226	3956.31	-4404.04	0.519471	-0,944883781314793	Serine protease inhibitor A3G
183	284	P01671	-1.96185	0.1888	18.696	6967.06	18.696	9254.98	18.696	6150.98	-6967.06	0.00268348	-8,63752483421538	Ig kappa chain V-III region PC 7175
184	557	P68369	-1.73773	0.18906	2892.71	5149.03	2935.57	3971.52	905.454	2058.63	-2256.32	0.561797	-0,831880200596985	Tubulin alpha-1A chain
185	336	P07758	-1.58312	0.19204	1.79466e+06	2.62815e+06	1.62068e+06	2.82337e+06	568645	712890	-833496	0.682859	-0,550341207004193	Alpha-1-antitrypsin 1-1
186	714	Q6PHN9	1.91187	0.19604	3176.71	18.696	3920.15	18.696	2877.93	18.696	3176.71	169.914	7,50450705554511	Ras-related protein Rab-35
187	687	Q62159	-1.88271	0.1962	34.9885	541.245	18.696	290.56	60.6019	461.785	-506.256	0.0646446	-3,95132738458662	Rho-related GTP-binding protein RhoC
188	85	A0A075B5W2	1.56255	0.19643	781.762	454.33	705.34	292.717	227.399	282.886	327.433	1.72069	0,782990836212911	Immunoglobulin heavy variable 1-52
189	489	P40124	-1.88841	0.19716	604.948	2423.65	621.608	2206.38	163.392	1660.09	-1818.7	0.249602	-2,00229831315226	Adenylyl cyclase-associated protein 1
190	406	P15331	1.81257	0.1975	127679	62925.6	121539	55496.5	60043.6	14952.1	64753.7	2.02905	1,02080626039379	Peripherin
191	553	P63260	-1.86587	0.19769	24698	57384.9	25094.9	43382.1	4448.55	30014.7	-32686.8	0.430393	-1,21627326262615	Actin, cytoplasmic 2
192	578	P98064	1.6247	0.19907	77707.8	58108.4	83102.1	51748.9	10137.6	18270.3	19599.4	1.33729	0,419311733531276	Mannan-binding lectin serine protease 1
193	783	Q8VCU1	1.89152	0.1991	1649.88	18.696	1984.02	18.696	1510.78	18.696	1649.88	88.2477	6,5593349698601	Carboxylesterase 3B
194	292	P01845	1.79423	0.2001	10518.6	3191.3	6915.07	2974.73	6856.24	1739.1	7327.31	3.29603	1,72072920757359	Ig lambda-3 chain C region
195	618	Q3TA66	-1.76908	0.20015	433.091	2863.42	93.544	2108.57	670.756	2282.95	-2430.33	0.15125	-2,72499631550398	Platelet glycoprotein V
196	537	P58710	1.87177	0.20213	1815.61	18.696	2131.51	18.696	1680.09	18.696	1815.61	97.1124	6,69743144633985	L-gulonolactone oxidase
197	622	Q3TTY5	1.843	0.20278	156599	51166.5	134085	53452.7	98315.3	12329.9	105432	3.06057	1,61380268984842	Keratin, type II cytoskeletal 2 epidermal
198	585	Q00898	-1.52674	0.20287	103397	185557	90552.6	214552	61178.7	70320.9	-82160.2	0.557223	-0,843672737620123	Alpha-1-antitrypsin 1-5
199	382	P11680	1.80073	0.20288	50196.3	29011.2	41270.1	26993.4	19926.6	4261.39	21185.1	1.73024	0,790970088299973	Properdin
200	742	Q8C196	1.53878	0.20479	1236.84	344.17	1161.16	18.696	808.849	596.12	892.669	3.59368	1,84546394558817	Carbamoyl-phosphate synthase [ammonia], mitochondrial
201	490	P40240	-1.85247	0.20515	18.696	5482.94	18.696	3174.98	18.696	5126.53	-5482.94	0.00340985	-8,29192388092899	CD9 antigen
202	462	P28666	-1.79412	0.20608	4031.96	6314.38	3282.83	6508.14	2164.66	411.693	-2282.42	0.638536	-0,647160049688269	Murinoglobulin-2
203	128	A0A0B4J1N0	-1.69753	0.2064	1323.75	2605.68	1365.77	2724.5	1233.16	436.081	-1281.92	0.508028	-0,977021437351163	Immunoglobulin heavy variable 1-76
204	288	P01786	1.68848	0.20691	8784.76	4361.58	8557.13	4456.1	4263.47	1552.44	4423.19	2.01413	1,0101536148379	Ig heavy chain V region MOPC 47A
205	452	P26039	-1.83429	0.20708	3604.73	17340.2	4019.53	12154.1	806.212	12944.8	-13735.5	0.207883	-2,26615671036928	Talin-1
206	317	P05208	1.77607	0.20891	16975.2	2980.77	10187.2	4285.01	13399.9	2588.12	13994.4	5.6949	2,50967099208616	Chymotrypsin-like elastase family member 2A
207	718	Q71KU9	1.71554	0.20897	2554.23	1075.18	2013.38	886.588	1429.97	430.228	1479.05	2.37563	1,24830999640382	Fibrinogen-like protein 1
208	649	Q60790	-1.82152	0.21012	18.696	446.028	18.696	493.91	18.696	424.119	-446.028	0.0419167	-4,67217953650639	Ras GTPase-activating protein 3
209	126	A0A0B4J1M0	1.74553	0.21184	1756.3	336.164	1980.27	420.711	1376.23	302.874	1420.13	5.22453	2,38530196246775	Immunoglobulin heavy variable 1-77
210	298	P01899	-1.50968	0.21192	6149.47	7745.71	5849.28	8186.67	1477.33	1082.32	-1596.24	0.793919	-0,332936170617725	H-2 class I histocompatibility antigen, D-B alpha chain
211	556	P68368	-1.73524	0.21297	8242.15	17414.2	7704.24	12707.3	2031.36	8926.95	-9172.03	0.473301	-1,07916968756221	Tubulin alpha-4A chain
212	870	Q9QZI9	-1.73296	0.2135	490.501	2508.55	602.524	1597.73	445.188	1967.25	-2018.05	0.195532	-2,35452503371031	Serine incorporator 3
213	862	Q9QUP5	1.77158	0.21609	1039.65	54.3875	1230.28	18.696	958.663	94.2019	985.266	19.1157	4,25668352711351	Hyaluronan and proteoglycan link protein 1
214	814	Q924Q3	-1.52945	0.21666	38632.4	51516.4	42501.9	48597.9	12546.6	7447.91	-12883.9	0.749906	-0,41521883000474	VH186.2-D-J-C mu protein (Fragment)
215	611	Q06890	-1.46603	0.21722	145096	180656	141727	172113	31163.4	28175.7	-35559.6	0.803164	-0,316233976063511	Clusterin
216	538	P59383	1.61466	0.2186	5120.8	1584.11	4050.69	2220.51	3533.67	1380.68	3536.69	3.23261	1,69269984453269	Leucine-rich repeat neuronal protein 4
217	14	A0A075B5L5	1.49079	0.22005	7854.75	3547.86	5914.32	2372.35	4152.86	2791.53	4306.89	2.21394	1,14661707587855	Immunoglobulin kappa variable 4-86
218	410	P16294	-1.677	0.22013	2534.14	6962.38	2353.43	4871.73	1169.1	4421.68	-4428.25	0.363976	-1,45808607655494	Coagulation factor IX
219	458	P27773	1.71757	0.22029	3270.68	1474.57	3715.45	1410.51	1782.34	322.37	1796.11	2.21806	1,14929812515689	Protein disulfide-isomerase A3
220	723	Q7TPR4	-1.73508	0.22127	1574.8	3354.72	1483.42	3068.21	213.966	1763.88	-1779.92	0.469428	-1,09102467093881	Alpha-actinin-1
221	866	Q9QXD1	1.68565	0.22172	1209.13	142.862	759.706	18.696	1067.31	247.444	1066.27	8.46362	3,08127501026101	Peroxisomal acyl-coenzyme A oxidase 2
222	431	P19221	-1.63244	0.22209	195773	291147	207109	302330	31504.4	96165	-95374.1	0.672419	-0,572567470717788	Prothrombin
223	845	Q9ES46	-1.45014	0.22228	1118.61	2562.66	1114.44	2005.08	1120.7	1311.05	-1444.04	0.436505	-1,19593002515908	Beta-parvin
224	325	P06684	-1.60131	0.22246	113575	133743	111959	131404	20382.7	7773.24	-20168	0.849203	-0,235817937230316	Complement C5
225	134	A0A0M5KS39	-1.48396	0.22413	2613.68	4418.58	2978.5	3670.38	1132.65	1776.24	-1804.9	0.591521	-0,757498265008858	B2 18-5 anti-human butyrylcholinesterase (BChE) light chain variable region (Fragment)
226	341	P07759	-1.46092	0.2291	458865	723486	485424	824073	170774	263180	-264621	0.634242	-0,656894768283952	Serine protease inhibitor A3K
227	540	P61358	1.70806	0.22975	692.991	18.696	673.914	18.696	702.724	18.696	692.991	37.0663	5,30788345932762	Large ribosomal subunit protein eL27
228	212	G3X982	1.70647	0.23004	423.82	18.696	411.382	18.696	430.174	18.696	423.82	22.669	4,5984978945393	Aldehyde oxidase 3
229	752	Q8CIM7	1.70311	0.23066	2141.84	18.696	2070.78	18.696	2178.23	18.696	2141.84	114.561	6,93582286320584	Cytochrome P450 2D26
230	531	P55264	1.70292	0.23069	595.332	18.696	575.455	18.696	605.516	18.696	595.332	31.8428	5,08874113740746	Adenosine kinase
231	38	A0A075B5P6	1.63383	0.23147	108213	46402.3	81053.7	40722.1	63779.8	15029.4	61810.8	2.33206	1,22160617116153	Immunoglobulin heavy constant mu (Fragment)
232	40	A0A075B5Q0	-1.45973	0.23169	11678.2	18028.5	11386.2	16563.5	6409.88	3960.96	-6350.28	0.647763	-0,626461367634612	Immunoglobulin heavy variable 5-6 (Fragment)
233	788	Q8VED5	1.62629	0.23279	2114.55	438.725	1303.58	497.045	1736.44	412.668	1675.82	4.81975	2,26895885455278	Keratin, type II cytoskeletal 79
234	477	P34928	-1.55333	0.23301	350984	615435	493937	613580	275655	104726	-264451	0.570302	-0,810200964325396	Apolipoprotein C-I
235	120	A0A0B4J1J5	-1.40688	0.2353	5622.58	9826.14	4062.7	9058.31	4032.71	3243.32	-4203.55	0.572207	-0,80539126950574	Immunoglobulin heavy variable V9-3 (Fragment)
236	696	Q63918	-1.58791	0.23539	553.266	3704.36	18.696	2114.63	958.284	3300.85	-3151.09	0.149355	-2,74317993474877	Caveolae-associated protein 2
237	646	Q60675	1.40923	0.23552	2456.27	1191.18	2033.6	1297.72	1225.57	956.891	1265.08	2.06204	1,04406983368593	Laminin subunit alpha-2
238	365	P0DP26	-1.66102	0.23645	80.2303	1505.93	18.696	1558.9	138.963	1480.15	-1425.7	0.0532763	-4,23036192017669	Calmodulin
239	576	P97872	1.66959	0.23695	1078.37	18.696	662.462	18.696	1118.72	18.696	1078.37	57.6794	5,94583100999007	Flavin-containing monooxygenase 5
240	565	P70389	-1.65598	0.23753	20309.5	24606	20528.6	26658.3	409.211	4475.18	-4296.48	0.825389	-0,276853609816972	Insulin-like growth factor-binding protein complex acid labile subunit
241	194	C5H0E9	-1.64462	0.23885	3569.2	9092.29	3849.39	8059.22	637.48	5781.67	-5523.09	0.392553	-1,3490417108468	small monomeric GTPase
242	833	Q9D6F9	-1.56434	0.23903	653.571	1752.2	658.232	2400.16	353.41	1163.94	-1098.62	0.373001	-1,42274795878525	Tubulin beta-4A chain
243	403	P14847	-1.43578	0.23963	7848.58	10623.5	8725.02	11048	1712.67	2876.24	-2774.94	0.738793	-0,436758198932721	C-reactive protein
244	586	Q01097	1.3874	0.23983	2689.79	1622.32	3258	1858.17	1024.44	852.325	1067.46	1.65798	0,729429928253388	Glutamate receptor ionotropic, NMDA 2B
245	625	Q3UMC0	1.52903	0.23999	3172.25	582.719	4562.14	18.696	2754.25	1009.3	2589.53	5.44388	2,44463636836628	ATPase family gene 2 protein homolog A
246	105	A0A0A6YXA5	-1.50385	0.24094	7594.81	15531.2	6438.73	10713.2	3472.03	8455.65	-7936.44	0.489002	-1,03208832053395	Immunoglobulin heavy variable 1-15 (Fragment)
247	295	P01872	1.53067	0.2429	1.48376e+06	760799	1.13939e+06	693696	775276	261152	722963	1.95027	0,96367278451597	Immunoglobulin heavy constant mu
248	362	P09803	1.36935	0.24356	3330.63	2025.68	3283.13	2412.06	1230.32	1100.35	1304.95	1.6442	0,717388066258685	Cadherin-1
249	57	A0A075B5S3	-1.36073	0.24595	607.678	1720.42	18.696	1604.5	1052.53	947.821	-1112.75	0.353214	-1,50138499062326	Immunoglobulin heavy variable 14-4
250	684	Q62009	1.44309	0.24614	8238.48	5849.74	8086.36	6313.58	2561.37	1288.19	2388.74	1.40835	0,494006089317554	Periostin
251	652	Q60963	-1.38647	0.24707	564.192	1047.06	741.762	1195.54	499.66	337.957	-482.867	0.538835	-0,892083567372537	Platelet-activating factor acetylhydrolase
252	539	P59999	-1.41779	0.24829	766.642	1342.53	588.29	1478.86	338.883	616.544	-575.891	0.571042	-0,808332118504026	Actin-related protein 2/3 complex subunit 4
253	546	P62821	-1.53741	0.24895	1209.17	8455.65	18.696	4520.67	2094.35	7890.67	-7246.47	0.143002	-2,80589306056627	Ras-related protein Rab-1A
254	232	O09173	1.50923	0.24916	1794.99	304.827	2213.51	18.696	1626.62	527.975	1490.16	5.88855	2,55791289090811	Homogentisate 1,2-dioxygenase
255	259	O88947	-1.5984	0.24924	32830.6	71676.7	32418.8	56031.1	3641.97	41936.4	-38846.2	0.458037	-1,12646521307615	Coagulation factor X
256	765	Q8K426	1.51215	0.24936	3830.71	1906.04	3741.79	1719.2	2101.85	665.054	1924.67	2.00977	1,00703113993458	Resistin-like gamma
257	703	Q64727	-1.5381	0.25026	1835.08	4669.77	1588.38	3813.79	776.066	3096.35	-2834.69	0.392971	-1,34750626020763	Vinculin
258	781	Q8VCS0	-1.46192	0.25092	18618.5	29466.7	16234.7	31786.3	4895.57	11883.8	-10848.2	0.631849	-0,662348459523883	N-acetylmuramoyl-L-alanine amidase
259	514	P50446	1.57129	0.25142	19731.3	6107.06	13016.7	6161.58	14850.5	2237.79	13624.2	3.2309	1,69193656867136	Keratin, type II cytoskeletal 6A
260	721	Q7TMM9	-1.53035	0.25229	3431.9	5860.03	3782.18	4630.49	660.475	2667.61	-2428.13	0.585646	-0,771899634326019	Tubulin beta-2A chain
261	898	Q9Z2W0	1.53979	0.25257	3646.25	1403.23	2311.53	1594.73	2463.08	547.01	2243.02	2.59847	1,3776645771129	Aspartyl aminopeptidase
262	842	Q9EP89	1.39552	0.25311	6115.79	4349.77	6069.2	4483.93	1910.24	1074.89	1766.02	1.406	0,491599265266677	Serine beta-lactamase-like protein LACTB, mitochondrial
263	114	A0A0B4J1I4	-1.43534	0.25357	187.011	547.297	205.959	486.335	178.294	396.524	-360.286	0.3417	-1,54919958114918	Immunoglobulin kappa chain variable 4-72 (Fragment)
264	820	Q99P58	-1.48807	0.25415	186.407	1085.4	18.696	785.903	322.866	995.333	-898.993	0.17174	-2,54170028105509	Ras-related protein Rab-27B
265	151	A0A140T8P5	1.52473	0.25448	106701	50007.5	72426.7	47477	62653.2	14905.5	56693.3	2.1337	1,09335474684338	Immunoglobulin kappa chain variable 8-24 (Fragment)
266	550	P63001	-1.56991	0.25523	3066.09	7632.5	2959.48	4815.28	433.078	5019.38	-4566.41	0.401715	-1,31575527464827	Ras-related C3 botulinum toxin substrate 1
267	286	P01741	-1.46852	0.25534	757.003	4066.14	18.696	2354.42	1311.17	3676.14	-3309.14	0.186172	-2,42529007007046	Ig heavy chain V region
268	815	Q99JI6	-1.5706	0.25594	1040.3	5238.29	1126.3	3116.75	286.085	4620.67	-4197.98	0.198596	-2,33209311988353	Ras-related protein Rap-1b
269	773	Q8R121	-1.44877	0.2568	21029.5	27300	21352.1	25224.3	2711.65	6988.95	-6270.48	0.770312	-0,376485306296332	Protein Z-dependent protease inhibitor
270	778	Q8VCG4	-1.32828	0.25697	71882.7	96225.7	81139.6	105939	24401.9	20301.5	-24343	0.747022	-0,420777574315081	Complement component C8 gamma chain
271	473	P33267	1.56644	0.25775	1052.19	18.696	854.925	18.696	1163.43	18.696	1052.19	56.2787	5,91036396714127	Cytochrome P450 2F2
272	673	Q61730	-1.43311	0.25933	33522.5	54614.3	28471.5	60938	9489.83	23659.2	-21091.8	0.613805	-0,704147823983393	Interleukin-1 receptor accessory protein
273	474	P33587	-1.51724	0.25942	2460.15	6090.33	2537.1	4805.05	818.843	4062.44	-3630.18	0.403943	-1,30777493966484	Vitamin K-dependent protein C
274	220	O08529	-1.40567	0.26066	112.227	347.518	97.5341	212.404	120.249	263.808	-235.291	0.322939	-1,63066420080347	Calpain-2 catalytic subunit
275	380	P11589	-1.40244	0.26104	359.345	1055.54	358.848	1441.23	359.593	781.018	-696.197	0.340436	-1,5545433016842	Major urinary protein 2
276	56	A0A075B5S2	1.37217	0.26127	88597.1	51189	80659.7	53163.9	41494.9	22535.3	37408.2	1.73079	0,791426963416167	Immunoglobulin heavy variable 7-1 (Fragment)
277	285	P01675	1.30497	0.26195	9854.25	6648.54	10761.6	5459.73	3043.83	2973.03	3205.72	1.48217	0,56770973550546	Ig kappa chain V-VI region XRPC 44
278	707	Q6GQT1	1.30325	0.26251	22752.1	19865.1	22965	19879.8	2668.32	2757.05	2886.95	1.14533	0,195760187529108	Alpha-2-macroglobulin-P
279	856	Q9JJN5	-1.48429	0.26365	113418	130923	115844	130931	19864.4	4761.16	-17505	0.866295	-0,207069455015485	Carboxypeptidase N catalytic chain
280	315	P05017	-1.32631	0.26518	493.237	1190.23	473.883	1107.37	503.194	758.475	-696.991	0.414406	-1,27088425428981	Insulin-like growth factor 1
281	191	B7ZCC9	1.34621	0.26553	20590.2	16748.9	21089.3	15758.2	2476.28	4277.08	3841.27	1.22934	0,297889067402103	Adhesion G-protein coupled receptor G4
282	626	Q3UV17	1.4787	0.26578	92252.9	38573.9	77367.9	32711.7	61265	14141.5	53679	2.39159	1,25796978199834	Keratin, type II cytoskeletal 2 oral
283	461	P28665	-1.39284	0.26648	971302	1.37186e+06	1.14921e+06	1.43157e+06	457140	197815	-400555	0.70802	-0,498138298356851	Murinoglobulin-1
284	256	O88451	1.52305	0.26719	2324.7	18.696	1135.58	18.696	2643.7	18.696	2324.7	124.342	7,05401935070102	Retinol dehydrogenase 7
285	729	Q80ZA4	1.42572	0.26831	1716.09	904.514	1324.01	915.12	934.808	313.421	811.577	1.89725	0,923910914566003	Fibrocystin-L
286	762	Q8K1I3	-1.44692	0.26835	14750.8	20236.4	15341.3	16746.2	1793.47	6316.92	-5485.58	0.728925	-0,456158525505061	Secreted phosphoprotein 24
287	384	P11714	1.51596	0.26878	1042.85	18.696	787.083	18.696	1191.51	18.696	1042.85	55.7794	5,89750799842221	Cytochrome P450 2D9
288	150	A0A140T8P3	-1.30221	0.27072	1332.26	1777.33	1156.88	1519.3	336.917	486.757	-445.074	0.749583	-0,415839889355739	Immunoglobulin kappa chain variable 15-103 (Fragment)
289	849	Q9ET66	1.49318	0.27226	39697.3	20035.1	29622.4	20134.7	22725.8	1930.33	19662.2	1.98139	0,98651103355058	Peptidase inhibitor 16
290	734	Q8BHN3	1.47393	0.27333	3097.3	1944.93	3021.55	2084.68	200.49	1339.25	1152.37	1.5925	0,671291820650779	Neutral alpha-glucosidase AB
291	91	A0A075B5X0	-1.49308	0.27398	18.696	83.2291	18.696	60.6049	18.696	96.5502	-83.2291	0.224633	-2,25020646942465	Immunoglobulin heavy variable V1-59
292	558	P68510	-1.46933	0.27558	342.949	2552.92	352.426	1350.88	338.31	2583.06	-2209.97	0.134336	-2,89608231572523	14-3-3 protein eta
293	803	Q91Y97	1.40582	0.27586	8429.63	2284.12	7657.59	1144.07	7227.79	2255.86	6145.51	3.69054	1,8838306275098	Fructose-bisphosphate aldolase B
294	614	Q07968	1.47421	0.27635	94356.1	71432.6	88477.8	72734.6	26817.2	2493.06	22923.5	1.32091	0,401533262054441	Coagulation factor XIII B chain
295	199	E9Q414	1.26057	0.27662	741470	484465	700273	348541	261894	236881	257005	1.53049	0,613995967719518	Apolipoprotein B-100
296	68	A0A075B5T5	-1.47005	0.27671	1866.14	5480.27	2039.25	4126.75	451.752	4234.23	-3614.14	0.340519	-1,55419232524978	Immunoglobulin heavy variable V1-5
297	760	Q8K1B8	-1.46685	0.27767	3390.11	12205.2	3847.51	7708.04	1059.14	10354.8	-8815.1	0.277759	-1,84809227744094	Fermitin family homolog 3
298	428	P19001	1.4614	0.27928	153859	62713.8	109402	62683.2	107538	10253.8	91145.4	2.45335	1,29475514161041	Keratin, type I cytoskeletal 19
299	135	A0A0N4SVU1	-1.33654	0.28049	2656.49	5118.59	2611.05	6171.97	1304.63	2911.78	-2462.1	0.518989	-0,946224325819683	Predicted gene 7298
300	732	Q8BH35	-1.25441	0.28089	41993.6	55833.6	45821.4	61169.9	14891.8	11975.7	-13840	0.752121	-0,410963926346329	Complement component C8 beta chain
301	172	A2MY50	1.2573	0.28154	1982.32	1108.63	2007.3	1012.68	957.937	728.675	873.686	1.78808	0,838408272986194	Anti-acid phosphatase variable light chain 11 (Fragment)
302	753	Q8CIR9	1.33473	0.28165	28384.7	17060.5	24065.9	16134.1	13442.5	5937	11324.2	1.66377	0,734451688363303	Serine protease MASP3 (Fragment)
303	486	P39039	1.27106	0.28187	147376	109634	148207	95660.3	42772.7	28557.5	37741.6	1.34425	0,426801252042065	Mannose-binding protein A
304	885	Q9WVA4	-1.44354	0.28195	371.263	2620.57	438.754	1448.75	342.541	2677.03	-2249.31	0.141673	-2,81936831634343	Transgelin-2
305	549	P62962	-1.45432	0.28251	1197.68	7411.95	1241.34	3978.23	364.926	7392.01	-6214.26	0.161588	-2,62960584345469	Profilin-1
306	588	Q01149	1.42224	0.28257	3545.5	1741.13	2754.99	1602.09	2156.55	421.877	1804.37	2.03632	1,02596322303928	Collagen alpha-2(I) chain
307	836	Q9DBB9	-1.40796	0.28271	178248	202102	194170	202633	28557.8	6750.62	-23854.1	0.88197	-0,181198225611019	Carboxypeptidase N subunit 2
308	685	Q62059	1.44875	0.28442	2685.82	18.696	931.068	18.696	3211.03	18.696	2685.82	143.658	7,26233776769592	Versican core protein
309	274	P01592	1.3793	0.28503	485826	255633	369236	219684	277591	80628.1	230193	1.90048	0,926364164935358	Immunoglobulin J chain
310	451	P25688	1.42871	0.28579	1126.32	89.5834	912.203	18.696	1247.23	155.163	1036.73	12.5728	3,652237967664	Uricase
311	3	A0A075B5K0	1.24834	0.28588	27559.8	19796.6	28717.5	17897.8	6341.64	8706.65	7763.23	1.39215	0,477314988591505	Immunoglobulin kappa variable 14-126 (Fragment)
312	447	P24456	1.43973	0.286	4240.95	144.808	3085.58	18.696	4921.43	250.815	4096.15	29.2867	4,87217519059056	Cytochrome P450 2D10
313	740	Q8BTM8	-1.42121	0.2872	5592.8	20537.4	5667.44	12377.5	2392.44	18055.4	-14944.6	0.272323	-1,87660848631547	Filamin-A
314	865	Q9QXC1	-1.30602	0.28721	27789.2	44048.3	30135.2	54293.1	9167.47	19517.1	-16259.2	0.630879	-0,664564088286841	Fetuin-B
315	121	A0A0B4J1J6	1.38133	0.28741	6548.91	3423.81	4992.26	3051.23	3792.06	987.645	3125.1	1.91275	0,935651411208808	Immunoglobulin heavy variable 10-1 (Fragment)
316	657	Q61176	1.39596	0.28741	5425.36	2109.13	4727.65	1886.64	4020.17	876.656	3316.23	2.57232	1,36306884827918	Arginase-1
317	552	P63101	-1.41526	0.28804	2756.93	12730.6	2362.99	6894.66	1732.79	12082.5	-9973.64	0.21656	-2,20716340239997	14-3-3 protein zeta/delta
318	867	Q9QXD6	1.41694	0.28815	2057.8	176.864	1666.59	18.696	2278.74	306.337	1880.94	11.635	3,54039455881399	Fructose-1,6-bisphosphatase 1
319	878	Q9R1E6	-1.22844	0.29013	387.389	992.318	18.696	1248.92	670.977	526.566	-604.929	0.390388	-1,35702112466452	Autotaxin
320	94	A0A075B5Y1	-1.21714	0.29045	7585.03	12555	6909.23	12139.7	5009.3	4992.7	-4969.96	0.604145	-0,727033985581268	Immunoglobulin heavy variable V1-74
321	798	Q91X79	1.39004	0.29174	3298.93	896.591	2309.75	1067.92	2944.36	539.686	2402.34	3.67941	1,87947522781913	Chymotrypsin-like elastase family member 1
322	459	P28063	1.41007	0.29248	5379.4	1828.65	3010.33	1775.14	4347.77	346.274	3550.75	2.94173	1,55666372062748	Proteasome subunit beta type-8
323	863	Q9QWK4	1.34512	0.29333	219553	109567	165579	94347.9	135642	40724.1	109986	2.00382	1,00275114769462	CD5 antigen-like
324	772	Q8R0Z6	-1.36585	0.29362	1688.92	2423.27	1592.06	1945.02	215.447	905.982	-734.358	0.696956	-0,520859506043932	Angiopoietin-related protein 6
325	245	O55222	-1.39893	0.29388	248.318	1963.46	270.262	1201.17	238.105	2110.17	-1715.14	0.12647	-2,98313829364528	Scaffold protein ILK
326	187	B2RPV6	-1.32987	0.29412	917.872	3073.7	974.379	2201.35	890.964	2662.67	-2155.82	0.298622	-1,74360902952619	Multimerin-1
327	233	O35490	1.3637	0.29663	10010.1	1307.47	4486.74	18.696	10818.9	2264.61	8702.65	7.65608	2,93660602768773	Betaine--homocysteine S-methyltransferase 1
328	137	A0A0R4J0I1	-1.26187	0.29832	624326	940558	621018	1.04385e+06	192317	389131	-316232	0.663783	-0,591216726937773	Serine (or cysteine) peptidase inhibitor, clade A, member 3K
329	688	Q62261	-1.29089	0.29843	155.756	662.532	18.3641	449.974	254.039	630.728	-506.776	0.235092	-2,08870398234601	Spectrin beta chain, non-erythrocytic 1
330	253	O88186	-1.38383	0.30061	18.696	8583.11	18.696	3081.99	18.696	10742.9	-8583.11	0.00217823	-8,93847472032353	Platelet glycoprotein IX
331	830	Q9CWZ7	-1.31135	0.30069	2255.19	3960.3	2242.22	4101.22	690.179	2143.76	-1705.11	0.56945	-0,812359360114996	Gamma-soluble NSF attachment protein
332	480	P35492	1.314	0.30075	538.194	99.8544	512.847	18.696	551.304	172.953	438.339	5.38978	2,43022717286848	Histidine ammonia-lyase
333	227	O08742	-1.3459	0.3009	1493.56	6763.63	1628.35	3385.87	1430.93	6629.44	-5270.08	0.220822	-2,17904695533034	Platelet glycoprotein V
334	896	Q9Z2U0	1.35859	0.30391	23416.5	7680.92	13374.2	7164.43	19912.2	2440.5	15735.6	3.04866	1,60817522682673	Proteasome subunit alpha type-7
335	61	A0A075B5S9	1.19677	0.30429	2580.74	1596.53	2321.81	1708.27	1163.85	821.221	984.212	1.61647	0,692846653740867	Immunoglobulin heavy variable 9-4
336	813	Q922U2	1.35927	0.30442	17602.1	6994.98	13242.7	6435.59	13437.1	1459.78	10607.1	2.51639	1,33135658463373	Keratin, type II cytoskeletal 5
337	512	P50247	1.33009	0.30495	8701.44	3311.38	5054.43	4131.37	6855.64	1505.33	5390.06	2.62774	1,39382317477163	Adenosylhomocysteinase
338	800	Q91XD4	1.28754	0.30519	1030.44	208.809	1002.97	18.696	1044.45	361.668	821.634	4.93486	2,30300859055725	Formimidoyltransferase-cyclodeaminase
339	66	A0A075B5T3	1.3579	0.30602	64123.2	23369.9	36851	21249.3	51822.2	4075.18	40753.3	2.74383	1,45619273676504	Immunoglobulin heavy variable 6-6 (Fragment)
340	89	A0A075B5W6	-1.30781	0.30665	16395.7	22435.9	13056.6	23372.1	7720.8	2093.7	-6040.23	0.730779	-0,452493367261671	Immunoglobulin heavy variable 1-55 (Fragment)
341	198	E9PV24	1.23019	0.30841	3.96775e+06	2.80394e+06	3.93822e+06	2.51559e+06	1.4691e+06	725770	1.16381e+06	1.41506	0,50086800804386	Fibrinogen alpha chain
342	425	P18760	-1.27996	0.3088	1324.16	3631.09	1307.29	2754.91	985.724	2962.03	-2306.92	0.364674	-1,45531994864294	Cofilin-1
343	504	P48036	-1.33723	0.30925	1090.23	4073.94	917.13	2006.25	499.373	3832.25	-2983.7	0.267611	-1,90178990115382	Annexin A5
344	607	Q05816	1.28369	0.30929	17686.2	7273.53	13321	6509.9	13393.9	4241.96	10412.6	2.43158	1,28189428203993	Fatty acid-binding protein 5
345	390	P13439	1.1634	0.30938	4726.76	3741.53	4429.45	4244.65	1023.45	1050.72	985.227	1.26332	0,337222562446618	Uridine 5'-monophosphate synthase
346	884	Q9WUB3	1.3285	0.31	5288.92	1402.36	3145.33	1060.41	5005.36	788.956	3886.56	3.77144	1,91511465554587	Glycogen phosphorylase, muscle form
347	247	O70165	1.15752	0.31296	97119.5	76114.7	93788.4	72639.5	23915.4	20394.3	21004.8	1.27596	0,351585298957502	Ficolin-1
348	416	P17182	-1.17245	0.31355	1761.78	3005.62	2295.1	3569.37	1044.43	1511.82	-1243.84	0.586162	-0,770628364492599	Alpha-enolase
349	55	A0A075B5S1	1.19247	0.31619	2611.52	1318.98	2469.2	953.601	1645.83	903.243	1292.54	1.97995	0,985465422684192	Immunoglobulin heavy variable 9-1
350	424	P18572	-1.30214	0.31693	1016.51	2884.58	1055.76	2298.58	403.54	2451.84	-1868.07	0.352393	-1,50474351949509	Basigin
351	33	A0A075B5P0	-1.14199	0.31735	17913	37875.5	8934.22	29012.8	21981.3	20821	-19962.5	0.472944	-1,08025839189948	Immunoglobulin kappa variable 3-2 (Fragment)
352	142	A0A140T8M4	-1.2196	0.3175	239416	343605	246088	340996	58915	135733	-104189	0.696776	-0,521233628672846	Immunoglobulin kappa variable 8-19
353	592	Q01730	-1.26979	0.31926	1029.31	3675.71	951.128	2049.49	890.89	3498.13	-2646.4	0.280031	-1,83634207839118	Ras suppressor protein 1
354	276	P01629	1.23888	0.31975	2848.16	1784.95	3506.32	1507.83	1403.46	489.729	1063.21	1.59565	0,674144354285622	Ig kappa chain V-II region 2S1.3
355	702	Q64726	-1.26476	0.31985	38643.4	58349.9	41600	66490.8	6910.14	26087.7	-19706.4	0.662271	-0,594506008987791	Zinc-alpha-2-glycoprotein
356	777	Q8VC30	1.29615	0.32039	1031.79	97.1741	691.492	18.696	1237.55	168.31	934.619	10.618	3,40843877963133	Triokinase/FMN cyclase
357	316	P05064	-1.13388	0.32122	2314.08	3711.81	1909.23	4313.57	1406.55	1606.33	-1397.74	0.623436	-0,681687476417461	Fructose-bisphosphate aldolase A
358	735	Q8BK48	-1.29895	0.32302	4000.91	5284.56	4000.2	5310.75	83.7806	1709.59	-1283.65	0.757094	-0,401455356353848	Pyrethroid hydrolase Ces2e
359	201	E9Q5G7	-1.27543	0.3232	955.413	1589.4	1254.22	1633.87	846.531	156.987	-633.99	0.601115	-0,734288210915807	Oogenesin-1
360	420	P17897	1.29793	0.32322	15888.2	2071.45	10437.2	1522.26	18412.2	975.572	13816.7	7.67008	2,93924151439455	Lysozyme C-1
361	543	P62259	-1.28809	0.32387	3645.74	14800.9	4019.46	6545.53	1691.9	14904.2	-11155.1	0.24632	-2,02139694269246	14-3-3 protein epsilon
362	436	P21107	-1.16662	0.3242	2296	5467.12	2285.84	3839.94	2301.09	4107.43	-3171.12	0.419965	-1,25165940278935	Tropomyosin alpha-3 chain
363	370	P10649	1.12281	0.32448	1291.81	506.249	1587.4	18.696	836.433	876.848	785.56	2.55173	1,35147439093744	Glutathione S-transferase Mu 1
364	228	O09043	1.22928	0.3245	2819.08	2107.57	2342.92	2265.1	951.689	315.155	711.507	1.3376	0,41964249216829	Napsin-A
365	503	P47911	1.22882	0.32754	2575.62	598.73	1638.36	285.221	2668.32	802.79	1976.89	4.30181	2,10494231150185	Large ribosomal subunit protein eL6
366	737	Q8BND5	-1.21001	0.32884	38985.3	47976.9	41367.6	54775.1	4248.28	12149.5	-8991.57	0.812585	-0,299408560789841	Sulfhydryl oxidase 1
367	464	P29387	-1.27533	0.32968	1486.72	2988.38	1436.57	1874.98	108.793	2036.54	-1501.66	0.497499	-1,00723434676784	Guanine nucleotide-binding protein subunit beta-4
368	759	Q8K182	-1.11223	0.3318	66166.2	82754.8	69116.3	91299.6	20374.6	15881.4	-16588.6	0.799545	-0,322748356114132	Complement component C8 alpha chain
369	355	P08607	1.09553	0.33501	644745	416943	760123	266833	247201	261926	227802	1.54636	0,628877504093641	C4b-binding protein
370	300	P02468	1.10555	0.33645	986.47	582.696	877.248	389.887	512.122	371.342	403.774	1.69294	0,759532315297211	Laminin subunit gamma-1
371	880	Q9R1P1	1.25013	0.33663	7872.07	3290.42	4531.89	3107.32	6332.05	447.527	4581.65	2.39242	1,25847097453084	Proteasome subunit beta type-3
372	242	O54890	-1.23181	0.3399	1970.94	8874.92	1925.18	4023.69	1216.11	9631.26	-6903.98	0.22208	-2,17085106334892	Integrin beta-3
373	612	Q07456	1.21235	0.33991	252845	196173	221067	204723	79104.3	17261.7	56672.1	1.28889	0,366127552778077	Protein AMBP
374	510	P49722	1.2294	0.34001	10708.2	3666.81	5885.04	2942.36	9827.09	1357.12	7041.42	2.92031	1,54612208309306	Proteasome subunit alpha type-2
375	499	P46638	-1.11517	0.34042	392.605	824.05	559.198	584.712	341.302	576.675	-431.445	0.476434	-1,06965236409178	Ras-related protein Rab-11B
376	229	O09061	1.22197	0.34178	19202.7	7442.7	9996.47	6702.64	16491.5	2425.68	11760	2.58008	1,36741465806122	Proteasome subunit beta type-1
377	754	Q8CIZ8	1.20424	0.34323	30437.9	9801.03	26440.7	7667.86	29058.3	6051.98	20636.9	3.10558	1,63486282800055	von Willebrand factor
378	363	P09813	-1.19244	0.34404	360306	534865	473416	507174	246235	60470.3	-174559	0.673638	-0,569953587985875	Apolipoprotein A-II
379	819	Q99N48	1.15714	0.34433	17439.6	12523.3	19361.6	13961.1	6898.33	2562.68	4916.34	1.39258	0,477755991318518	Synaptotagmin-like protein 3
380	698	Q64442	1.1654	0.34504	1993.07	1273.43	2021.35	1131.74	1014.4	339.001	719.639	1.56512	0,646271718359361	Sorbitol dehydrogenase
381	897	Q9Z2U1	1.21009	0.34509	17396.8	6010.39	8504.33	6064.59	16108.9	2474.55	11386.4	2.89445	1,53328986456204	Proteasome subunit alpha type-5
382	217	J3QK03	1.11352	0.34511	46713.1	20996.5	30361.8	26235.7	35239.6	18928.7	25716.6	2.22481	1,15367996140052	Immunoglobulin heavy variable V6-5
383	860	Q9QUM0	-1.21034	0.34747	4493.94	19019.6	5161.61	8881.64	2189.73	20671.1	-14525.6	0.23628	-2,08143071702759	Integrin alpha-IIb
384	738	Q8BPB5	-1.0628	0.34778	11833.9	16119.6	11860.6	16959.4	4960.64	4916.73	-4285.69	0.734131	-0,445890385573802	EGF-containing fibulin-like extracellular matrix protein 1
385	211	G3X8T9	-1.1126	0.34833	11550.3	16089.4	9945	17610.7	6315.91	3168.6	-4539.01	0.717887	-0,478170904420595	Serine (or cysteine) peptidase inhibitor, clade A, member 3N
386	771	Q8R0Y6	1.21026	0.34948	14276.6	3558.41	5679.81	3717.41	15327.4	601.565	10718.2	4.01208	2,00434946960272	Cytosolic 10-formyltetrahydrofolate dehydrogenase
387	828	Q9CR35	1.20958	0.34973	4888.73	786.156	2363.75	748.384	5870.69	215.846	4102.58	6.21853	2,6365729623608	Chymotrypsinogen B
388	463	P28798	-1.18002	0.34983	1390.7	1706.91	1604.77	1700.68	452.936	101.387	-316.214	0.814745	-0,295579951120679	Progranulin
389	790	Q91V92	1.19912	0.35059	1650.84	777.238	970.352	745.44	1253.62	143.984	873.599	2.12398	1,08676953741213	ATP-citrate synthase
390	218	K7TDG8	1.19998	0.35138	2412.66	871.28	1188.63	921.073	2216.08	197.123	1541.38	2.7691	1,46941884586721	IgM heavy chain variable region (Fragment)
391	882	Q9R1P4	1.20056	0.35165	14732.3	4742.66	6789.86	4596.11	14371	1086.14	9989.61	3.10633	1,63521143048493	Proteasome subunit alpha type-1
392	368	P10493	1.14962	0.353	31363.3	18276.8	25466.6	15935.5	18854.6	5766.2	13086.6	1.71602	0,779069304274878	Nidogen-1
393	601	Q03311	1.19231	0.35317	9903.78	6059.84	6991.91	6184.2	5553.48	583.144	3843.94	1.63433	0,708699200033477	Cholinesterase
394	373	P11087	1.18641	0.3534	5329.47	2917.58	4486.11	3139.77	3487.44	486.011	2411.9	1.82668	0,869223062598647	Collagen alpha-1(I) chain
395	534	P56400	-1.17874	0.35444	3939.13	22588.4	3072.6	7479.58	4436.32	27041.9	-18649.3	0.174387	-2,51963355409574	Platelet glycoprotein Ib beta chain
396	857	Q9JL99	-1.18514	0.35444	436.63	3305.68	284.468	1456.67	529.374	4159.49	-2869.05	0.132085	-2,92046654161064	C-type lectin domain family 1 member B
397	122	A0A0B4J1J7	-1.152	0.3545	13460.2	17781.1	13059.3	17115.7	6256.42	1750.1	-4320.93	0.756993	-0,401648026354405	Immunoglobulin heavy variable 1-82
398	8	A0A075B5K9	-1.14496	0.35623	5094.34	8005.22	2965.85	7975.77	4232.11	1216.46	-2910.88	0.636377	-0,652046300666342	Protein Igkv12-98
399	77	A0A075B5U7	-1.04067	0.35729	3227.58	4922.14	2088.8	5199.84	2087.7	1896.3	-1694.56	0.655726	-0,608834384210719	Immunoglobulin heavy variable 1-22 (Fragment)
400	269	P00688	1.12174	0.35778	1757.64	633.114	1305.54	738.37	1633.9	587.6	1124.52	2.77618	1,47309883189092	Pancreatic alpha-amylase 2a5
401	691	Q62469	-1.17955	0.35871	1338.98	2915.76	1399.98	2055.21	142.068	2310.97	-1576.78	0.459221	-1,12273906308772	Integrin alpha-2
402	430	P19157	1.12722	0.36075	4606.24	1306.67	1993.83	704.07	4848.66	1481.71	3299.57	3.52518	1,81769673182585	Glutathione S-transferase P 1
403	23	A0A075B5N2	-1.04812	0.36289	5357.15	8780.59	2911.07	9295.48	4751.51	3070.65	-3423.44	0.610113	-0,712852619726562	Protein Igkv6-29
404	184	A8DUL0	1.15778	0.36317	3121.35	501.775	1536.32	491.106	3885.94	507.193	2619.57	6.22062	2,63705759041175	Beta-globin
405	678	Q61781	1.15565	0.36601	10414.2	2921.9	3990.65	3131.3	11195	875.267	7492.27	3.56417	1,83356737255019	Keratin, type I cytoskeletal 14
406	824	Q9CQ19	-1.15567	0.36603	2696.64	7477.45	2514.48	5347.66	551.033	7143.99	-4780.82	0.360636	-1,47138610189399	Myosin regulatory light polypeptide 9
407	393	P13595	1.02707	0.36631	15709.3	11063.6	16586.3	10305.5	6240.02	4737.27	4645.7	1.41991	0,505799199955496	Neural cell adhesion molecule 1
408	580	P99026	1.15052	0.36727	5321.11	1953.79	3006.26	1808.37	5048.49	459.209	3367.33	2.72349	1,44545564192692	Proteasome subunit beta type-4
409	780	Q8VCM7	1.05598	0.36786	3.95723e+06	2.91511e+06	3.99408e+06	2.62368e+06	1.51293e+06	795500	1.04212e+06	1.35749	0,440941178206129	Fibrinogen gamma chain
410	653	Q60994	1.15073	0.36838	148833	55206.2	81681.3	56129.7	140761	6785.48	93626.9	2.69595	1,43079284659494	Adiponectin
411	13	A0A075B5L4	1.03308	0.36872	5804.95	4230.25	5680.54	3498.19	2212.84	1440	1574.7	1.37225	0,456539838243993	Protein Igkv12-89
412	266	P00329	1.02056	0.36875	3116.96	1957.02	2717.21	1174.61	1198.15	1562	1159.94	1.59271	0,671484338696683	Alcohol dehydrogenase 1
413	129	A0A0B6VMB2	-1.04898	0.36956	3214.68	4267.45	3472.78	4245.18	825.564	1529.76	-1052.77	0.753302	-0,40869896906408	MAb 31C6 heavy chain
414	758	Q8K0E8	1.06403	0.37075	3.03854e+06	2.24761e+06	3.05375e+06	2.04391e+06	1.1731e+06	530539	790924	1.3519	0,434983438558044	Fibrinogen beta chain
415	628	Q4L0E7	1.10325	0.37187	757.227	211.355	329.96	182.863	826.398	226.946	545.873	3.58273	1,84105982783002	Type II cytokeratin Kb39 (Fragment)
416	766	Q8K558	-1.08154	0.37249	2019.7	4410.18	2550.92	4254.28	1290.03	3604.38	-2390.48	0.457963	-1,12669844026303	Trem-like transcript 1 protein
417	446	P24270	1.10796	0.37339	1105.75	734.799	1051.71	762.216	132.658	564.532	370.956	1.50484	0,58961022090824	Catalase
418	761	Q8K1F2	-1.00823	0.37373	14928.9	20711.6	15111.1	18739.9	7859.15	6076.46	-5782.74	0.720797	-0,47233505123386	Anti-VIPase light chain variable region (Fragment)
419	725	Q80W93	1.11448	0.37623	24403.4	15621.9	17818.4	16399	13477.2	2150.63	8781.53	1.56213	0,643514841245516	Hydrocephalus-inducing protein
420	95	A0A075B5Y3	-1.06938	0.37648	17922.4	24988	13039.8	23171.9	10753.6	3914.32	-7065.52	0.717243	-0,479466254535366	Immunoglobulin heavy variable 1-80 (Fragment)
421	419	P17742	-1.12549	0.37699	3337.96	11072.1	3303.03	6096.71	465.954	11893.3	-7734.17	0.301474	-1,7298959510285	Peptidyl-prolyl cis-trans isomerase A
422	837	Q9DBD0	-1.0281	0.37801	35176.8	45601.8	38459.7	50748.3	8322.88	15466	-10425.1	0.77139	-0,374468472699537	Inhibitor of carbonic anhydrase
423	574	P97399	1.111	0.37823	2232.54	642.245	1050.63	715.604	2453.54	356.229	1590.29	3.47614	1,79748822525674	Dentin sialophosphoprotein
424	784	Q8VCX4	-0.99426	0.37859	6639.61	8581.2	6624.41	7940.31	2130.78	2626.81	-1941.6	0.773738	-0,37008257842154	Igh protein
425	356	P08752	-1.11084	0.37933	1623.57	3265.8	1553.19	2375.5	315.879	2541.04	-1642.23	0.497143	-1,00826742674856	Guanine nucleotide-binding protein G(i) subunit alpha-2
426	175	A2NW55	0.98787	0.37984	12142.1	8013.12	10153	7040.19	5408.62	4812.2	4129.03	1.51528	0,599587592712446	E8 variable heavy chain (Fragment)
427	690	Q62465	0.993533	0.38052	1208.03	861.542	1177.03	1046.8	481.626	364.563	346.49	1.40217	0,48766558166157	Synaptic vesicle membrane protein VAT-1 homolog
428	680	Q61782	1.10571	0.38132	12516.2	3435.88	5517.27	3263.35	14123.3	1689.49	9080.37	3.64281	1,86505014986518	Keratin, type I cytoskeletal 14 (Fragment)
429	879	Q9R1P0	1.10997	0.38172	14802.4	4784.23	6532	4231.05	15598	1041.87	10018.2	3.094	1,62947126306176	Proteasome subunit alpha type-4
430	570	P97290	-1.084	0.38193	10758.1	16736.1	10021.7	11410	2184.4	9298.75	-5978.01	0.642808	-0,637541139701108	Plasma protease C1 inhibitor
431	645	Q60605	-1.10761	0.38206	2909.08	8461.03	2806.14	4299.91	718.713	8652.16	-5551.94	0.343822	-1,54026826145259	Myosin light polypeptide 6
432	647	Q60692	1.10445	0.38416	3173.8	942.747	1233.14	968.177	3495.87	144.265	2231.05	3.36654	1,75126775045715	Proteasome subunit beta type-6
433	624	Q3UER8	1.02644	0.38421	6612.53	5044.59	6500.25	4253.39	1119.64	2397.21	1567.94	1.31082	0,39046570295738	Fibrinogen gamma chain
434	401	P14430	1.09661	0.38644	6900.7	4780.27	5628.64	4660.14	3342.38	212.359	2120.43	1.44358	0,529650907906719	H-2 class I histocompatibility antigen, Q8 alpha chain
435	786	Q8VDD5	-1.08877	0.38792	3312.63	9889.37	3516.61	4867.48	1078.36	10406.7	-6576.74	0.334969	-1,57790006327944	Myosin-9
436	67	A0A075B5T4	-0.998269	0.38858	2598.27	3619.14	2417.25	3363.19	1544.3	867.477	-1020.87	0.717925	-0,478095107980433	Immunoglobulin heavy variable 1-4 (Fragment)
437	705	Q68FD5	1.00896	0.38954	2332.89	1455	2514.1	764.228	661.602	1354.05	877.887	1.60336	0,681096511917624	Clathrin heavy chain 1
438	188	B2RX08	-1.06195	0.39085	646.712	2349.38	742.599	1733.24	604.5	2710.48	-1702.66	0.27527	-1,8610813146712	Spectrin beta chain
439	509	P49429	0.966222	0.39127	2287.4	1314.69	1946.66	1217.58	1083.91	1365.84	972.704	1.73987	0,798980956745988	4-hydroxyphenylpyruvate dioxygenase
440	327	P06801	1.0815	0.39166	3739.47	1053.98	1957.9	1102.34	4291.06	290.409	2685.49	3.54795	1,82698710208155	NADP-dependent malic enzyme
441	807	Q91ZJ5	1.06021	0.39393	1681.12	388.61	1042.22	390.681	2075.68	387.578	1292.51	4.32599	2,11303132145614	UTP--glucose-1-phosphate uridylyltransferase
442	861	Q9QUM9	1.0749	0.39397	37030.3	15390.9	21725.1	15421.4	34785.9	2406.72	21639.5	2.40599	1,2666320551688	Proteasome subunit alpha type-6
443	692	Q63836	1.056	0.39485	3621.89	1526.91	2539.54	1890.71	3371.65	662.848	2094.98	2.37204	1,24612589799153	Selenium-binding protein 2
444	162	A0A5F8MPV0	-0.957534	0.39684	372.375	622.618	389.76	496.615	363.994	269.083	-250.243	0.59808	-0,741590459101264	Regulator of G-protein signaling like 1
445	810	Q920E9	0.967342	0.39962	6943.31	5092.63	7283.31	4699.04	1692.52	2848.86	1850.69	1.3634	0,447214178118003	Pterin-mimicking anti-idiotope kappa chain variable region (Fragment)
446	153	A0A140T8P9	1.0414	0.40023	32419.6	17490.8	20549.2	20075.5	24359.2	4809.92	14928.8	1.85353	0,890272050122586	Immunoglobulin kappa variable 14-111 (Fragment)
447	246	O55234	1.05423	0.4009	5390.09	1555.25	2053.55	1426.24	6276.21	552.066	3834.83	3.46573	1,79316020404904	Proteasome subunit beta type-5
448	816	Q99JW4	-1.05779	0.40104	18.696	662.109	18.696	73.0625	18.696	1084.15	-662.109	0.028237	-5,24211444351983	LIM and senescent cell antigen-like-containing domain protein 1
449	818	Q99M11	1.02283	0.40183	19033.6	10243.8	12886.6	10471.1	14357.7	3924.85	8789.8	1.85806	0,893796716888731	Igl protein
450	881	Q9R1P3	1.05196	0.40203	44897.3	16395.8	20313.5	15491.9	46785.2	3655.55	28501.5	2.73834	1,45330217100264	Proteasome subunit beta type-2
451	555	P68134	-0.943188	0.40229	9472.86	13920.4	7392.97	16572.8	6477.72	4974.58	-4447.59	0.6805	-0,555333821346808	Actin, alpha skeletal muscle
452	654	Q61129	-0.941127	0.40304	46453.1	54563.9	49021.2	57614.7	9135.26	11805.2	-8110.73	0.851353	-0,232169955037343	Complement factor I
453	314	P04939	-0.956047	0.40313	9477.03	18404.8	11998.8	23797.4	8501.46	13759.9	-8927.8	0.514921	-0,957577220367363	Major urinary protein 3
454	311	P04202	-0.959383	0.40491	349.778	1032.14	18.696	955.241	605.834	1072.66	-682.363	0.338886	-1,56112751858133	Transforming growth factor beta-1 proprotein
455	240	O35955	1.04413	0.40558	3768.19	1829.19	2879.84	1887.97	3212.62	157.851	1939	2.06003	1,04266716006593	Proteasome subunit beta type-10
456	661	Q61268	1.04213	0.40582	339719	207459	313142	206884	219256	15740.8	132260	1.63752	0,711516494576906	Apolipoprotein C-IV
457	388	P12710	-0.945229	0.407	2652.52	3798.52	2440.18	4410	1124.71	1773.36	-1146	0.698303	-0,518075069139616	Fatty acid-binding protein, liver
458	164	A1L0X5	0.966756	0.40721	247322	175564	184929	144258	115563	56332.1	71757.6	1.40873	0,494390412637307	Krt78 protein (Fragment)
459	812	Q922D8	0.971184	0.40738	2172.13	1131.84	1314.43	761.91	1684.99	776.505	1040.29	1.91912	0,940441884405046	C-1-tetrahydrofolate synthase, cytoplasmic
460	99	A0A075B677	0.949437	0.40983	13807.5	9578.19	12455.1	9024.52	6743.89	3748.13	4229.29	1.44155	0,527625453437411	Immunoglobulin kappa variable 4-53
461	871	Q9R098	-0.923185	0.41153	18867.4	21863.4	19048.6	23540.4	3410.1	4468.42	-2996	0.862968	-0,21262137980267	Hepatocyte growth factor activator serine protease
462	115	A0A0B4J1I7	1.01264	0.41194	28242.7	15350.8	17593.6	13493.8	21683.8	4006.4	12892	1.83982	0,879568514525039	Immunoglobulin kappa variable 4-68 (Fragment)
463	465	P29533	1.00708	0.4124	17033.7	12440.3	13787.6	12738.8	7728.98	1635.96	4593.47	1.36924	0,453376706942653	Vascular cell adhesion protein 1
464	597	Q02257	1.0105	0.41306	6167.36	2758.49	4258.65	2253.57	5750.7	1034.5	3408.88	2.23578	1,16077666050821	Junction plakoglobin
465	330	P07356	0.963535	0.41385	1376.36	878.578	1317.26	998.873	346.408	825.034	497.779	1.56657	0,647612427152123	Annexin A2
466	344	P07901	0.967151	0.4153	1573.87	672.57	1717.32	415.19	1507.27	577.488	901.295	2.34008	1,22655534096261	Heat shock protein HSP 90-alpha
467	577	P97873	-0.919179	0.41571	1373.75	2533.09	1673.41	1568.65	1251.13	1790.84	-1159.34	0.542322	-0,882777253962603	Lysyl oxidase homolog 1
468	231	O09164	0.989034	0.41584	4790.32	2684.06	2945.73	2506.06	3566.63	940.703	2106.26	1.78473	0,835705477262862	Extracellular superoxide dismutase [Cu-Zn]
469	526	P52480	0.995696	0.41607	21489.4	9157.15	11102.2	7848.59	20936.5	4676.27	12332.2	2.34673	1,23065468282859	Pyruvate kinase PKM
470	834	Q9D8E6	1.00697	0.41631	1577.34	377.398	698.009	229.814	2042.68	295.69	1199.94	4.17951	2,06333434679741	Large ribosomal subunit protein uL4
471	825	Q9CQF9	0.977503	0.41747	5439.84	4331.02	5945.55	4340.37	1880.27	569.948	1108.83	1.25602	0,328859914577315	Prenylcysteine oxidase 1
472	262	O89020	-0.934401	0.41811	74787	97715.8	71159.6	115079	19932	37538.4	-22928.8	0.765352	-0,385804609948345	Afamin
473	708	Q6IFX2	1.00559	0.41958	59459.3	17660.7	21322.9	17517.5	71809.9	5156.18	41798.6	3.36676	1,75136277787285	Keratin, type I cytoskeletal 42
474	408	P15508	-1.00262	0.4211	1429.64	5485	1530.21	1552.69	384.006	6995.17	-4055.35	0.260646	-1,93983466778455	Spectrin beta chain, erythrocytic
475	239	O35945	1	0.42265	107.226	18.696	18.696	18.696	185.722	18.696	107.226	5.73526	2,6157068124717	Aldehyde dehydrogenase, cytosolic 1
476	250	O70443	1	0.42265	212.244	18.696	18.696	18.696	367.618	18.696	212.244	11.3524	3,60077168558918	Guanine nucleotide-binding protein G(z) subunit alpha
477	251	O70503	-1	0.42265	18.696	274.321	18.696	18.696	18.696	475.138	-274.321	0.0681538	-3,97091013327347	Very-long-chain 3-oxoacyl-CoA reductase
478	265	P00186	1	0.42265	39.0371	18.696	18.696	18.696	67.6142	18.696	39.0371	2.08799	1,15796371791472	Cytochrome P450 1A2
479	320	P05367	-1	0.42265	18.696	536.631	18.696	18.696	18.696	929.473	-536.631	0.0348396	-4,93897697871432	Serum amyloid A-2 protein
480	391	P13542	1	0.42265	1048.21	18.696	18.696	18.696	1815.56	18.696	1048.21	56.0662	5,90490694357382	Myosin-8
481	402	P14602	1	0.42265	186.303	18.696	18.696	18.696	322.686	18.696	186.303	9.96486	3,41269634676839	Heat shock protein beta-1
482	468	P30115	1	0.42265	146.877	18.696	18.696	18.696	254.398	18.696	146.877	7.85605	3,06965118456564	Glutathione S-transferase A3
483	476	P34914	1	0.42265	79.4903	18.696	18.696	18.696	137.681	18.696	79.4903	4.25173	2,1838963561916	Bifunctional epoxide hydrolase 2
484	485	P35980	1	0.42265	356.032	18.696	18.696	18.696	616.665	18.696	356.032	19.0432	4,34705217115781	Large ribosomal subunit protein eL18
485	527	P53657	1	0.42265	227.262	18.696	18.696	18.696	393.629	18.696	227.262	12.1556	3,69940027589045	Pyruvate kinase PKLR
486	528	P53986	-1	0.42265	18.696	280.198	18.696	18.696	18.696	485.318	-280.198	0.0667242	-4,00149359939306	Monocarboxylate transporter 1
487	536	P58252	1	0.42265	267.686	18.696	18.696	18.696	463.646	18.696	267.686	14.3178	3,93558754460245	Elongation factor 2
488	559	P70121	1	0.42265	317.978	18.696	18.696	18.696	550.753	18.696	317.978	17.0078	4,18397126362614	Zinc fingers and homeoboxes protein 1
489	573	P97328	1	0.42265	167.624	18.696	18.696	18.696	290.333	18.696	167.624	8.96574	3,26027075914083	Ketohexokinase
490	606	Q05793	1	0.42265	147.282	18.696	18.696	18.696	255.099	18.696	147.282	7.8777	3,07362218788503	Basement membrane-specific heparan sulfate proteoglycan core protein
491	662	Q61282	1	0.42265	613.613	18.696	18.696	18.696	1062.81	18.696	613.613	32.8205	5,13237384535961	Aggrecan core protein
492	699	Q64455	-1	0.42265	18.696	376.537	18.696	18.696	18.696	652.182	-376.537	0.0496524	-4,42783890026648	Receptor-type tyrosine-protein phosphatase eta
493	717	Q6ZWQ9	-1	0.42265	18.696	137.671	18.696	18.696	18.696	238.453	-137.671	0.135802	-2,97627096511254	Myosin regulatory light chain RLC-A
494	731	Q8BH00	1	0.42265	300.087	18.696	18.696	18.696	519.766	18.696	300.087	16.0509	4,10042765463502	2-aminomuconic semialdehyde dehydrogenase
495	755	Q8JZR0	1	0.42265	269.188	18.696	18.696	18.696	466.247	18.696	269.188	14.3982	3,94366021045312	Long-chain-fatty-acid--CoA ligase 5
496	775	Q8VC12	1	0.42265	663.132	18.696	18.696	18.696	1148.58	18.696	663.132	35.4692	5,24434264452618	Urocanate hydratase
497	821	Q9CPR4	1	0.42265	541.02	18.696	18.696	18.696	937.073	18.696	541.02	28.9377	4,95072665124585	Large ribosomal subunit protein uL22
498	826	Q9CQN1	1	0.42265	2367.23	18.696	18.696	18.696	4100.16	18.696	2367.23	126.617	7,08017398876541	Heat shock protein 75 kDa, mitochondrial
499	829	Q9CR57	1	0.42265	817.927	18.696	18.696	18.696	1416.69	18.696	817.927	43.7488	5,54701799919882	Large ribosomal subunit protein eL14
500	838	Q9DBF1	-1	0.42265	18.696	40.2579	18.696	18.696	18.696	69.7288	-40.2579	0.464405	-1,20239048384382	Alpha-aminoadipic semialdehyde dehydrogenase
501	877	Q9R182	-1	0.42265	18.696	146.487	18.696	18.696	18.696	253.723	-146.487	0.127629	-3,06581858903965	Angiopoietin-related protein 3
502	890	Q9Z121	-1	0.42265	18.696	207.052	18.696	18.696	18.696	358.625	-207.052	0.0902959	-3,56504231490592	C-C motif chemokine 8
503	615	Q08761	-0.908231	0.42323	8573.35	11254.6	9526.49	10111.4	2768.35	4299.08	-2681.25	0.761764	-0,39258377323071	Vitamin K-dependent protein S
504	140	A0A140T8M2	0.985836	0.42343	90137.6	65870.2	87245.8	69750.1	42056.1	7009.81	24267.4	1.36841	0,452503632836136	Immunoglobulin kappa variable 12-44 (Fragment)
505	561	P70195	0.971894	0.42464	10998.4	4000.31	5181.15	2615.64	12135.2	2877.14	6998.12	2.74939	1,45911411809395	Proteasome subunit beta type-7
506	689	Q62351	-0.911434	0.42614	10490.2	13762.1	9533.25	12292.5	3061.84	5411.83	-3271.99	0.762247	-0,391668834004261	Transferrin receptor protein 1
507	291	P01844	0.964413	0.42811	31189.5	19329.5	25517.7	19948.8	20755.6	4785.46	11860	1.61357	0,690256540418878	Ig lambda-2 chain C region
508	429	P19096	0.978864	0.4298	5178.05	1853.81	2540.9	1667.97	5864.09	459.72	3324.24	2.7932	1,48191684849979	Fatty acid synthase
509	219	K7THD1	-0.873924	0.43171	30409.6	35117.5	26931.8	34758	6365.03	6822.56	-4707.87	0.86594	-0,207661805398607	IgA heavy chain variable region (Fragment)
510	249	O70435	0.970745	0.43238	6897.68	2584	2519.31	2230.8	7659.01	760.616	4313.68	2.66938	1,41650601441502	Proteasome subunit alpha type-3
511	381	P11627	0.886118	0.43279	1738.3	1124.41	1320.91	1128.86	1001.87	660.425	613.899	1.54598	0,628517887440865	Neural cell adhesion molecule L1
512	613	Q07797	0.871547	0.43339	2561.27	1687.23	3043.25	1577.56	1304.35	1147.09	874.033	1.51803	0,602197599046204	Galectin-3-binding protein
513	530	P55065	-0.946373	0.43384	31105.4	41273.7	31344.6	39648	18032	4602.15	-10168.3	0.753637	-0,408058318973548	Phospholipid transfer protein
514	894	Q9Z2K1	0.969315	0.43427	73914.9	15761.9	17065.8	14941.9	103801	4814.9	58153	4.68947	2,22942337244112	Keratin, type I cytoskeletal 16
515	660	Q61247	-0.891497	0.43583	182964	226076	192719	267010	40740.1	73184.2	-43111.6	0.809305	-0,305245018772907	Alpha-2-antiplasmin
516	347	P08032	-0.96262	0.43728	1639.23	4737.63	1608.87	2548.68	68.0208	5574.57	-3098.4	0.346002	-1,5311468782202	Spectrin alpha chain, erythrocytic 1
517	484	P35979	-0.951686	0.4374	174.586	342.892	18.696	341.72	302.392	48.8503	-168.305	0.509159	-0,973812643848065	Large ribosomal subunit protein uL11
518	598	Q02357	-0.958513	0.43803	2687.21	11284.9	3246.41	3128.73	1134.58	15494.8	-8597.72	0.238124	-2,07021724224834	Ankyrin-1
519	508	P49222	-0.945833	0.44001	811.659	2549.72	649.81	1066.77	494.436	3144.17	-1738.06	0.318333	-1,6513907764652	Protein 4.2
520	713	Q6PE84	-0.949767	0.44055	232.766	1313.6	291.709	374.458	209.606	1959.89	-1080.83	0.177198	-2,49656899619502	Stomatin-like protein 3
521	398	P14148	0.896689	0.44123	1809.64	757.685	1716.81	639.624	1857.79	823.09	1051.95	2.38838	1,25603173715771	Large ribosomal subunit protein uL30
522	70	A0A075B5T6	-0.888187	0.44137	5916.24	8555.89	6164.74	8345.49	4612.75	2284.76	-2639.66	0.691481	-0,532238434454866	Immunoglobulin heavy variable V10-3 (Fragment)
523	674	Q61735	-0.948489	0.44183	322.924	807.141	288.881	443.138	73.0262	881.216	-484.217	0.400084	-1,3216262662022	Leukocyte surface antigen CD47
524	358	P09055	-0.9396	0.44256	3970.59	6494.16	4003.94	4059.68	724.173	4595.22	-2523.57	0.611409	-0,709790922932633	Integrin beta-1
525	268	P00687	-0.915763	0.44314	655.145	1128.92	540.936	1014.69	262.287	856.844	-473.777	0.580328	-0,78505991445914	Alpha-amylase 1
526	237	O35664	-0.885763	0.44414	3384.62	4849.41	3037.8	5463.04	1221.57	2590.75	-1464.79	0.697944	-0,518816648181158	Interferon alpha/beta receptor 2
527	176	A4FU62	0.938377	0.4442	164022	94517.8	90802.1	98534.8	127176	16876.2	69504.6	1.73536	0,795235400104746	LOC207685 protein (Fragment)
528	445	P23953	-0.847341	0.44453	196262	243822	181935	240602	69114.2	68368.5	-47559.5	0.804942	-0,313043822399702	Carboxylesterase 1C
529	456	P27600	-0.901479	0.44462	1079.69	3887.98	18.696	2053.2	1870.07	5061.26	-2808.29	0.277698	-1,84840922085168	Guanine nucleotide-binding protein subunit alpha-12
530	763	Q8K2Y0	-0.889116	0.4465	3694.64	5626.85	3474.46	7310.43	1451.92	3472.75	-1932.21	0.656609	-0,606892698836167	ORC ubiquitin ligase 1
531	209	F8WJ05	0.886419	0.44676	4113.83	3771.49	4118	3700.35	264.861	614.275	342.348	1.09077	0,125350547629798	Inter-alpha-trypsin inhibitor heavy chain H1
532	84	A0A075B5W1	-0.907781	0.44711	5976.22	7902.6	4988.04	7892.52	3521.35	1053.47	-1926.39	0.756234	-0,40309531213146	Immunoglobulin heavy variable 1-50 (Fragment)
533	299	P01902	0.924047	0.44714	1366.43	951.583	947.882	892.268	763.465	147.547	414.844	1.43595	0,522007264282242	H-2 class I histocompatibility antigen, K-D alpha chain
534	386	P11859	-0.866474	0.44752	22473.6	30542.3	23060	34271.5	7848.54	14090.7	-8068.74	0.735818	-0,442579822495109	Angiotensinogen
535	353	P08228	0.895756	0.45032	2690.85	1290.57	2944.63	1430.26	2573.37	841.988	1400.28	2.08501	1,06005377390013	Superoxide dismutase [Cu-Zn]
536	675	Q61739	-0.893763	0.45197	624.474	1623.06	715.258	662.791	584.394	1844.85	-998.588	0.38475	-1,37800554040338	Integrin alpha-6
537	48	A0A075B5R5	-0.867822	0.4542	74580.8	137540	52644.3	76776.4	51223.2	114744	-62959.6	0.542246	-0,882979678714213	Immunoglobulin heavy variable 4-1 (Fragment)
538	200	E9Q557	0.899417	0.45826	5867.32	2489.51	2592.41	2014.51	6400.04	1162.78	3377.81	2.35682	1,23684008779441	Desmoplakin
539	886	Q9WVH9	-0.907302	0.45923	3494.95	4991.43	3492.97	3806.8	197.73	2849.96	-1496.49	0.700189	-0,5141836529803	Fibulin-5
540	252	O70570	0.902308	0.46157	19864.1	7878.06	7047.9	8025.87	22968.9	1343.64	11986	2.52145	1,33425130826046	Polymeric immunoglobulin receptor
541	20	A0A075B5M7	0.826415	0.46385	37601.1	23703.4	36662.5	15317.4	24838.1	15214.8	13897.7	1.58632	0,665680454879455	Immunoglobulin kappa variable 5-39
542	466	P29699	-0.853759	0.46458	114636	150855	116321	153982	26860.5	68394.4	-36219.5	0.759906	-0,396107693787739	Alpha-2-HS-glycoprotein
543	422	P18337	0.892996	0.46462	4839.87	3408.57	5593.12	3394.53	2763.42	265.55	1431.3	1.41991	0,505802977526044	L-selectin
544	118	A0A0B4J1J2	-0.855364	0.46689	13769.2	15686.1	11862.5	15085.9	3663.35	1283.26	-1916.91	0.877795	-0,188043285116855	Immunoglobulin kappa chain variable 5-43 (Fragment)
545	170	A2BIM8	-0.824592	0.46768	3953.27	5934.75	4708.57	6889.07	3634.96	2027.33	-1981.48	0.666122	-0,586141117827115	Major urinary protein 18
546	608	Q05909	0.875969	0.468	4086.33	2593.76	2703.74	2414.88	2899.11	552.335	1492.57	1.57545	0,655761242389918	Receptor-type tyrosine-protein phosphatase gamma
547	152	A0A140T8P6	-0.804156	0.46836	30376.7	44636.5	19547.3	44993.6	23957.9	19218.7	-14259.8	0.680535	-0,555259303055925	Immunoglobulin kappa variable 12-46 (Fragment)
548	823	Q9CPY7	0.873385	0.47294	7137.9	2625.93	2129.91	2182.14	8901.9	906.221	4511.97	2.71824	1,44267243804626	Cytosol aminopeptidase
549	271	P01027	0.873866	0.4732	1.11743e+06	917692	977224	903843	394454	33610.7	199734	1.21765	0,284096843376377	Complement C3
550	505	P48193	-0.872223	0.47424	1342.69	3282.95	1481.47	1598.52	277.307	3842.96	-1940.26	0.408988	-1,28986980447642	Protein 4.1
551	378	P11438	0.806611	0.47429	1752.74	1212.11	1471.8	899.09	994.977	598.122	540.636	1.44603	0,532097303562	Lysosome-associated membrane glycoprotein 1
552	7	A0A075B5K7	0.818939	0.47652	10159.4	6642.41	9187	5663.27	6758.85	3106.09	3516.98	1.52947	0,61303562045418	Protein Igkv14-100
553	374	P11152	0.85217	0.47739	5439.43	2128.11	1992.84	1535.29	6583.02	1400.41	3311.32	2.55599	1,35388419181642	Lipoprotein lipase
554	313	P04919	-0.858695	0.47956	18474.6	60529.6	20253.8	17497.7	8170.14	84433.7	-42055	0.305216	-1,712096727383	Band 3 anion transport protein
555	832	Q9D3G5	-0.855394	0.47964	49.8912	365.086	18.696	18.696	86.414	632.347	-315.194	0.136656	-2,87137806476814	Syntaxin-11
556	743	Q8C255	0.832473	0.48064	2718.25	1772.94	2136.57	2055.99	1881.06	574.498	945.317	1.53319	0,616538703307687	Dipeptidase 2
557	52	A0A075B5R7	-0.787339	0.48154	14916	17517.6	12661.4	18909	4782.43	3143.62	-2601.56	0.851489	-0,231940255322285	Immunoglobulin heavy variable 14-2 (Fragment)
558	595	Q02013	-0.82466	0.48369	409.565	764.139	293.749	371.326	223.469	710.401	-354.575	0.535982	-0,899744349030992	Aquaporin-1
559	138	A0A0R4J256	0.846498	0.48492	2949.66	1377.59	1390.8	1414.95	3200.94	317.629	1572.07	2.14117	1,09839886274313	Proteasome subunit beta
560	206	E9Q9C6	0.832553	0.48647	35129.8	17380.4	15911.1	13882.1	36135.4	7599.25	17749.3	2.02122	1,01522969564747	Mucin-2
561	883	Q9WTR5	0.779662	0.48826	842.13	593.078	702.049	603.683	475.33	283.161	249.052	1.41993	0,505822197092323	Cadherin-13
562	348	P08071	-0.768441	0.48887	2653.7	3930.33	3614.97	3688.43	2327.07	1692.54	-1276.63	0.675186	-0,566643068029252	Lactotransferrin
563	74	A0A075B5U5	-0.816056	0.48964	4250.84	6498.08	2126.74	7223.88	4586.01	1310.86	-2247.24	0.654169	-0,612264865187839	Immunoglobulin heavy variable V1-19
564	360	P09470	0.836965	0.49033	12948.9	9417.99	11300.8	9279.2	7298.47	355.033	3530.95	1.37492	0,459342780713421	Angiotensin-converting enzyme
565	29	A0A075B5N4	0.805938	0.49107	77624.5	56466.3	64247.1	59498.4	43083.5	14541.7	21158.2	1.37471	0,459122710892969	Immunoglobulin kappa chain variable 8-27
566	581	Q00519	0.831744	0.49263	2102.13	1376.16	1496.01	1354.91	1509.68	79.6104	725.967	1.52753	0,611202124686792	Xanthine dehydrogenase/oxidase
567	817	Q99KA4	-0.823131	0.49366	4367.12	5670.24	3551.4	5563.43	2711.1	410.839	-1303.12	0.770183	-0,376726703892397	Igh protein
568	532	P55284	0.772135	0.49471	588.929	369.532	352.129	245.302	432.005	235.764	219.397	1.59372	0,672395527983211	Cadherin-5
569	697	Q64374	0.814271	0.49679	647.196	112.325	18.696	18.696	1120.98	194.553	534.871	5.76181	2,52652151264351	Regucalcin
570	498	P46412	0.778553	0.49683	75545.9	50575.3	47421.3	44472.3	50572.5	22988.5	24970.6	1.49373	0,578920852796833	Glutathione peroxidase 3
571	394	P13597	0.812918	0.49997	4919.18	3527.79	4311.51	3447.76	2947.57	316.906	1391.38	1.39441	0,479650587921364	Intercellular adhesion molecule 1
572	633	Q58E54	0.813294	0.50102	200160	105476	87104.9	109719	201335	11176.6	94683.7	1.89768	0,924237310277226	Igh protein
573	397	P14131	0.793834	0.50162	533.808	176.439	205.022	137.856	754.029	198.563	357.369	3.02545	1,5971474565212	Small ribosomal subunit protein uS9
574	569	P82198	0.801053	0.50349	4030.23	3075.72	3082.62	3004.16	2037.28	330.119	954.508	1.31034	0,389937561803102	Transforming growth factor-beta-induced protein ig-h3
575	868	Q9QXF8	0.737187	0.50644	1333.8	692.829	922.005	420.382	1234.9	861.974	640.968	1.92515	0,944967931782046	Glycine N-methyltransferase
576	582	Q00623	-0.795481	0.50676	2.12741e+06	2.48905e+06	2.47522e+06	2.48611e+06	779118	114163	-361647	0.854705	-0,226501667466442	Apolipoprotein A-I
577	656	Q61171	-0.738566	0.5075	2287.97	2986.53	2768.68	3194.55	891.277	1374.58	-698.568	0.766094	-0,38440638144203	Peroxiredoxin-2
578	5	A0A075B5K2	-0.724618	0.51	38158.6	51380	30157.9	56358.3	20251.6	24261.7	-13221.4	0.742674	-0,429199471954642	Immunoglobulin kappa chain variable 9-124
579	244	O55111	-0.774555	0.5135	883.517	1552.95	1001.09	1119.7	318.3	1462.75	-669.432	0.568928	-0,81368074178697	Desmoglein-2
580	15	A0A075B5L7	0.743723	0.51807	11683.6	9389.37	10610.2	11958.6	1978.15	4963.39	2294.25	1.24435	0,315387398532469	Immunoglobulin kappa variable 4-80 (Fragment)
581	255	O88342	-0.736064	0.51839	222.828	616.404	18.696	273.608	385.95	841.881	-393.575	0.361498	-1,46794242144513	WD repeat-containing protein 1
582	795	Q91X17	0.734098	0.52264	3611.01	1804.29	3001.58	2362	3951.14	1600.07	1806.72	2.00135	1,00097217051323	Uromodulin
583	149	A0A140T8P0	-0.724996	0.52265	8953.64	10202.7	7457.52	9706.97	2684.46	1303.35	-1249.09	0.877573	-0,18840847771441	Immunoglobulin kappa variable 3-12 (Fragment)
584	113	A0A0B4J1I3	0.712041	0.52405	792.302	457.285	1048.34	556.15	700.313	416.743	335.016	1.73262	0,79295488391262	Immunoglobulin kappa variable 4-74 (Fragment)
585	112	A0A0B4J1I1	0.727154	0.52569	24971.2	19092.4	20270.5	17474.6	12936.9	5359.64	5878.84	1.30792	0,387269813575223	Immunoglobulin kappa variable 16-104 (Fragment)
586	116	A0A0B4J1I9	0.758653	0.52705	70744.2	28413.1	17706.4	29629.7	96563.6	3952.28	42331.1	2.48985	1,31605740245326	Immunoglobulin kappa variable 4-55 (Fragment)
587	117	A0A0B4J1J0	0.723799	0.52872	3608.39	2112.38	1762.31	1378.21	3331.75	1309.77	1496.01	1.70821	0,772486043158727	Immunoglobulin kappa variable 4-50 (Fragment)
588	238	O35930	0.709693	0.52872	99143.7	87327.1	95581.4	81509.6	13397.1	25538.6	11816.6	1.13531	0,183092182409757	Platelet glycoprotein Ib alpha chain
589	366	P10107	0.702355	0.52924	182.469	107.796	268.898	147.503	158.096	94.4263	74.673	1.69273	0,759348654062533	Annexin A1
590	110	A0A0B4J1H6	0.749078	0.53124	15715.8	11372.1	10178.3	11722.4	10018.1	715.445	4343.66	1.38196	0,46671209133047	Immunoglobulin kappa chain variable 2-137 (Fragment)
591	872	Q9R0E2	-0.705189	0.53562	738.201	916.804	533.181	924.175	401.12	177.593	-178.603	0.80519	-0,312599195417435	Procollagen-lysine,2-oxoglutarate 5-dioxygenase 1
592	736	Q8BKS9	-0.69199	0.53944	372.417	611.681	379.433	842.841	269.19	534.97	-239.264	0.608841	-0,715861685897357	Pumilio homolog 3
593	797	Q91X72	0.669622	0.53977	1.06243e+06	955788	1.14753e+06	1.04385e+06	195552	194558	106645	1.11158	0,152609939174321	Hemopexin
594	730	Q810I7	0.66612	0.54184	39451.2	20499.8	58667.2	18.696	34169.5	35506.7	18951.4	1.92447	0,944459585327882	Apolipoprotein A-IV
595	568	P80318	-0.695117	0.54229	367.959	707.289	475.33	578.958	327.741	779.419	-339.33	0.520238	-0,942756049982434	T-complex protein 1 subunit gamma
596	747	Q8CFG8	-0.674032	0.54686	8603.45	14954.1	10267.4	16420.8	7903.94	14277.4	-6350.65	0.575324	-0,79755318946026	Complement C1s-1 subcomponent
597	888	Q9Z0M6	0.654019	0.54936	2370.01	2205.74	2545.32	2245.31	326.974	286.975	164.273	1.07448	0,103632266531698	Adhesion G protein-coupled receptor E5
598	97	A0A075B666	-0.664144	0.5531	19063.7	25106.8	19957.5	19920	7468.05	13878.3	-6043.1	0.759305	-0,397249413794425	Immunoglobulin kappa chain variable 13-85 (Fragment)
599	644	Q60590	0.665141	0.55342	19251.9	16591.5	19148.7	13162.6	3194.66	6146.96	2660.31	1.16034	0,214549216413197	Alpha-1-acid glycoprotein 1
600	745	Q8C7B8	0.664566	0.55503	386.898	203.88	314.562	189.884	427.678	211.227	183.018	1.89767	0,924230441174796	Zinc finger SWIM domain-containing protein 4
601	844	Q9EQK5	0.683801	0.5558	215.522	62.1437	18.696	18.696	373.295	107.636	153.378	3.46812	1,79415370955064	Major vault protein
602	111	A0A0B4J1H7	0.665061	0.55749	113330	78814.1	78855.2	71394	82236	36303.4	34516.4	1.43795	0,524010340101301	Immunoglobulin kappa variable 1-135 (Fragment)
603	193	C0HKE1	-0.669699	0.55835	185.471	454.582	90.6433	163.741	246.94	650.725	-269.111	0.408003	-1,29334745296381	Histone H2A type 1-B/E
604	756	Q8K010	0.677061	0.55907	337.731	99.3734	18.696	18.696	584.967	172.12	238.358	3.39861	1,76494348382	5-oxoprolinase
605	163	A1A540	-0.65415	0.55967	103711	128951	88618.7	119771	59339.9	30742.6	-25240.2	0.804266	-0,314255976956995	Igk protein
606	522	P51885	0.673627	0.56388	60005.1	43842.4	45083.5	46879.5	40457.2	9502.55	16162.8	1.36866	0,452760010762029	Lumican
607	715	Q6PJA7	-0.661336	0.56679	106.842	346.886	18.696	18.696	185.057	600.824	-240.043	0.308005	-1,69897543536739	Igh protein
608	475	P33622	-0.669793	0.56688	270733	348546	327133	345325	196780	42043.5	-77813.5	0.776748	-0,364480648282996	Apolipoprotein C-III
609	563	P70290	-0.66044	0.5678	777.725	1685.6	1074.52	774.557	679.792	2281.87	-907.877	0.461393	-1,11593197854149	55 kDa erythrocyte membrane protein
610	701	Q64518	-0.66261	0.57046	201.962	627.875	140.983	18.696	238.375	1087.51	-425.913	0.321659	-1,63639445916462	Sarcoplasmic/endoplasmic reticulum calcium ATPase 3
611	726	Q80YC5	-0.657819	0.57101	25815.5	31363.8	26106.3	35913.7	3708.6	14130.2	-5548.31	0.823098	-0,280863312669697	Coagulation factor XII
612	494	P42703	-0.618163	0.57162	83775.9	97683.3	90698.2	102775	30585.9	24144.7	-13907.4	0.857628	-0,221576246131485	Leukemia inhibitory factor receptor
613	637	Q58E61	0.66258	0.57374	90753.7	60838.4	59836.3	55663.1	77533.2	10202.5	29915.3	1.49172	0,576973963669296	Igh protein
614	648	Q60696	-0.618833	0.57564	874.437	1287.13	688.091	1343.41	980.975	609.834	-412.691	0.679371	-0,557729464033387	Melanocyte protein PMEL
615	875	Q9R0M4	0.607344	0.57643	988.781	882.102	879.026	993.109	212.511	217.709	106.679	1.12094	0,164706257808448	Podocalyxin
616	864	Q9QWL7	0.652157	0.57824	8471.32	4211.25	2104.91	3912.97	11165.4	1829.26	4260.07	2.01159	1,00833776947742	Keratin, type I cytoskeletal 17
617	469	P30412	-0.605103	0.57836	1311.32	1690.37	1236.95	1569.44	818.797	711.901	-379.053	0.775757	-0,366322598459057	Peptidyl-prolyl cis-trans isomerase C
618	367	P10126	-0.610655	0.5802	4351.9	4991.23	4165.98	4867.28	1535.09	965.378	-639.34	0.871908	-0,197752936704674	Elongation factor 1-alpha 1
619	739	Q8BSM7	-0.62638	0.58416	1204.96	2539.95	1213.35	1099.46	1200.78	3490.72	-1334.99	0.474403	-1,07581523255387	Large neutral amino acids transporter small subunit 3
620	207	F6YQT7	0.592031	0.58727	8332.77	6795.94	7881.37	4986.94	2788.61	3526.9	1536.83	1.22614	0,294122326241002	Lipase member H
621	93	A0A075B5Y0	0.598851	0.58894	5735.18	4325.07	4665.1	4507.14	3528.3	2045.69	1410.11	1.32603	0,407115957704291	Immunoglobulin heavy variable 8-13
622	789	Q91V80	-0.587002	0.5911	925.488	1201.83	788.736	1279.89	488.33	653.008	-276.345	0.770064	-0,376950601786741	Apolipoprotein F
623	133	A0A0G2JDW9	-0.625127	0.59112	284.284	787.088	279.209	18.696	286.855	1363.28	-502.805	0.361184	-1,46919440050645	Immunoglobulin kappa variable 4-62 (Fragment)
624	639	Q5F2I8	0.588589	0.59263	6372.72	5468.34	5255.49	5417.58	2231.05	1450.92	904.384	1.16539	0,220807441023588	Gamma heavy chain variable region (Fragment)
625	6	A0A075B5K6	0.620134	0.59408	19854.9	16303.2	18960.9	16089	9717.53	1993.22	3551.65	1.21785	0,2843354813315	Immunoglobulin kappa variable 2-109 (Fragment)
626	806	Q91Z07	0.604992	0.59555	373.163	133.408	18.696	18.696	646.337	231.07	239.754	2.79715	1,48395519380621	Igh protein
627	223	O08608	0.590348	0.59754	5114.63	4062.45	5729.9	4798	1365.8	2768.47	1052.18	1.259	0,332280752512835	Ornithine decarboxylase antizyme 2
628	609	Q06194	0.574511	0.60287	551.91	347.616	601.018	427.587	529.068	315.33	204.294	1.5877	0,666938163514759	Coagulation factor VIII
629	173	A2NHM3	0.578615	0.60504	18077.1	14777.8	13872.4	12800.5	8903.26	4274.9	3299.34	1.22326	0,290734998478052	If kappa light chain (Fragment)
630	887	Q9WVJ3	0.591282	0.6074	10291.4	7873.39	6529.96	8330.1	6834.66	1859.05	2417.97	1.30711	0,386376387247688	Carboxypeptidase Q
631	143	A0A140T8M5	-0.555812	0.60798	57842.2	67684.4	46150.9	56482.2	22002.9	21367.3	-9842.17	0.854587	-0,226700285707472	Immunoglobulin kappa variable 6-15 (Fragment)
632	63	A0A075B5T2	-0.554953	0.61009	172813	209726	126713	223482	90696.3	71041.9	-36912.7	0.823995	-0,27929244675081	Immunoglobulin heavy variable 6-3 (Fragment)
633	102	A0A075B6D5	0.582342	0.61432	108028	71887.9	57932.4	68986.1	104799	23905.1	36140.2	1.50273	0,587585606613798	Protein Igkv19-93
634	620	Q3THE2	-0.585731	0.61495	2142.35	3339.02	2178.04	1418.9	542.279	3496.87	-1196.68	0.641608	-0,640235066118763	Myosin regulatory light chain 12B
635	746	Q8CF98	0.580591	0.61732	11612.2	10009	11566.2	8158.93	810.788	4713.4	1603.16	1.16017	0,214337778294642	Collectin-10
636	322	P06151	-0.539713	0.61804	4961.08	6595.81	4339.67	4841.91	3713.01	3706.21	-1634.73	0.752156	-0,410895531709107	L-lactate dehydrogenase A chain
637	82	A0A075B5V6	-0.537459	0.61948	70190.3	85229.8	70089.8	81420.4	34790.9	33744.3	-15039.5	0.823542	-0,280086676687917	Immunoglobulin heavy variable V1-42
638	39	A0A075B5P8	-0.570532	0.6203	6173.99	9357.24	5110.41	4579.7	2321.39	9380.9	-3183.24	0.659809	-0,599878598092329	Immunoglobulin heavy variable 2-2 (Fragment)
639	203	E9Q7U8	-0.545875	0.62271	308.668	491.373	419.479	451.333	270.834	512.567	-182.705	0.628174	-0,670764375434827	Vomeronasal 2, receptor 35
640	351	P08121	0.563421	0.62416	2087.71	1555.62	1283.06	1664.44	1585.65	401.739	532.094	1.34205	0,424435454513834	Collagen alpha-1(III) chain
641	334	P07743	-0.549322	0.62461	783.94	1038.58	888.991	1139.36	737.051	318.47	-254.644	0.754816	-0,405803111447671	BPI fold-containing family A member 2
642	651	Q60841	0.52954	0.62511	2398.81	1765.03	2459.79	920.628	1346.32	1576.3	633.776	1.35907	0,442623958637661	Reelin
643	305	P03953	0.549184	0.62524	15408	11773	9740.81	14229.6	10571.3	4435.93	3635	1.30876	0,388197278485047	Complement factor D
644	281	P01642	-0.541272	0.62759	28195.1	30793.3	25120.7	28748.3	7506.66	3573.72	-2598.13	0.915627	-0,127168764354685	Immunoglobulin kappa variable 5-48 (Fragment)
645	372	P10853	-0.530441	0.62933	1989.38	3581.89	888.447	2201.41	2712.91	4436.26	-1592.51	0.5554	-0,848402179682518	Histone H2B type 1-F/J/L
646	423	P18531	0.528487	0.63051	5051.09	4125.42	4004.13	4870.07	2586.66	1585.21	925.669	1.22438	0,292053497088436	Ig heavy chain V region 3-6
647	900	X5J4K8	-0.536336	0.63301	870.827	2080.46	18.696	18.696	1508.32	3603.46	-1209.63	0.418575	-1,25644356357532	IgA heavy chain VDJ region (Fragment)
648	669	Q61646	0.515661	0.63822	511315	337634	452010	220758	495137	308491	173681	1.51441	0,598751419174144	Haptoglobin
649	190	B5UB67	-0.518822	0.63878	19413.9	21476	20799.6	20444.5	6047.81	3288.78	-2062.1	0.903981	-0,145635911829552	EP3-1 light chain variable region (Fragment)
650	566	P70663	0.504122	0.64073	14441.3	12258	13060.1	12348.8	5423.85	5181.71	2183.27	1.17811	0,236473024958384	SPARC-like protein 1
651	19	A0A075B5M4	0.533641	0.64356	35196.1	28419.9	24107.4	30739.6	21579.9	4246.92	6776.24	1.23843	0,308516097464636	Immunoglobulin kappa variable 4-57-1 (Fragment)
652	858	Q9JLJ2	-0.498793	0.64565	3442.96	3938.15	3455.02	3453.95	1359.24	1053.21	-495.188	0.874259	-0,193867651669771	4-trimethylaminobutyraldehyde dehydrogenase
653	277	P01632	-0.502181	0.64761	29840.8	37265.2	19381.7	35895.3	22032.1	13050.6	-7424.43	0.800768	-0,320543994816767	Ig kappa chain V-I region S107A
654	535	P56480	-0.516127	0.64969	1299.98	2065.56	1418.21	857.616	765.46	2452.51	-765.584	0.629358	-0,668047728777102	ATP synthase F(1) complex catalytic subunit beta, mitochondrial
655	107	A0A0A6YXQ0	-0.520213	0.64979	2102.9	4529.43	1207.35	18.696	1930.08	7845.21	-2426.53	0.464275	-1,10694731318103	Immunoglobulin heavy variable 8-8 (Fragment)
656	895	Q9Z2L2	0.490085	0.65233	4732.16	3053.45	2865.1	1777.53	4833.16	3440.88	1678.71	1.54978	0,632058859927481	Truncated hsp25 (Fragment)
657	101	A0A075B697	0.488898	0.65302	2991.78	2272.52	2196.47	1997.81	2072.59	1482.39	719.257	1.3165	0,396709310308789	Immunoglobulin heavy variable 2-9-1 (Fragment)
658	181	A8DUK7	-0.483589	0.654	4818.23	5842.85	4179.41	4912.92	2542.86	2646.02	-1024.61	0.824638	-0,278167300535453	Beta-globin
659	438	P21614	-0.477459	0.658	146543	172351	132626	207442	64797.3	67577.6	-25808.4	0.850257	-0,234029709090432	Vitamin D-binding protein
660	226	O08712	0.478244	0.65908	2995.56	2090.12	4237.35	2309.77	2606.83	1989.41	905.439	1.4332	0,519240193976143	Tumor necrosis factor receptor superfamily member 11B
661	548	P62908	0.502318	0.65999	681.77	468.612	626.08	571.348	711.252	185.303	213.158	1.45487	0,540891892391518	Small ribosomal subunit protein uS3
662	768	Q8R016	0.502716	0.66324	6007.25	4770.32	3757.49	4427.85	4216.74	617.434	1236.93	1.2593	0,332619099432794	Bleomycin hydrolase
663	839	Q9DC11	-0.472353	0.66516	1546.25	1834.2	1382.39	2336.71	573.764	886.39	-287.954	0.843008	-0,246380920592864	Plexin domain-containing protein 2
664	76	A0A075B5U6	0.473168	0.66712	9096.3	6635.23	5735.13	7907.67	7869.73	4384.8	2461.07	1.37091	0,455132944412533	Immunoglobulin heavy variable V1-20
665	671	Q61703	0.49405	0.66887	244111	205546	173657	206186	134139	16918.5	38565	1.18762	0,248076367045386	Inter-alpha-trypsin inhibitor heavy chain H2
666	470	P31532	-0.479065	0.66907	64204.9	77854.6	89378.7	74905	45876.9	18186.4	-13649.7	0.824677	-0,278098313042508	Serum amyloid A-4 protein
667	529	P54116	-0.491318	0.66996	632.436	1028.4	722.12	318.044	207.743	1380.35	-395.963	0.614972	-0,701407717942918	Stomatin
668	712	Q6NXH9	-0.451583	0.67597	25742.4	40675.9	18.696	53816.6	44587.2	35954.1	-14933.5	0.632867	-0,660026590592155	Keratin, type II cytoskeletal 73
669	811	Q921I1	-0.44981	0.67648	1.03869e+06	1.17234e+06	996193	1.35606e+06	340947	385465	-133644	0.886002	-0,174618803406441	Serotransferrin
670	87	A0A075B5W3	0.478594	0.67687	6624.18	5116.23	4797.91	4842.3	5370.38	970.306	1507.95	1.29474	0,372660812853459	Immunoglobulin heavy variable 1-53 (Fragment)
671	104	A0A0A0MQC1	0.448032	0.67968	1195.64	964.557	1426.56	802.717	728.066	517.648	231.079	1.23957	0,309840208283853	Immunoglobulin heavy variable 3-5
672	354	P08249	-0.459484	0.68028	972.47	1587.13	1118.14	751.592	908.438	2131.48	-614.66	0.612722	-0,706694637975065	Malate dehydrogenase, mitochondrial
673	751	Q8CIF4	0.450163	0.68419	1024.15	819.959	914.691	690.474	706.863	342.877	204.188	1.24902	0,320798621602201	Biotinidase
674	497	P45700	0.442865	0.68478	434.045	347.776	485.378	317.776	285.597	179.646	86.2691	1.24806	0,319686886718887	Mannosyl-oligosaccharide 1,2-alpha-mannosidase IA
675	638	Q5F2I0	0.465959	0.68571	16437.2	13258.4	16616.2	12771	11715.9	1538.26	3178.88	1.23976	0,310065502074275	Kappa light chain variable region (Fragment)
676	453	P26040	0.440841	0.6868	1674.31	1274.87	1738.18	974.915	1345.11	808.475	399.439	1.31332	0,393216592295269	Ezrin
677	189	B2RX12	-0.439065	0.68845	4967.35	6261.67	4276.24	3873.67	2569.95	4412	-1294.32	0.793295	-0,334071533351589	ATP-binding cassette sub-family C member 3
678	4	A0A075B5K1	0.436078	0.70065	3898.82	2320.58	817.17	1515.93	6059.06	1607.23	1578.24	1.68011	0,748554231452643	Protein Igkv11-125
679	279	P01635	-0.418642	0.70249	39551.7	44388.5	30137.4	46845.4	17468.7	9761.79	-4836.78	0.891035	-0,166445656479774	Immunoglobulin kappa chain variable 12-41 (Fragment)
680	663	Q61316	0.412535	0.70531	1212.5	1063.96	1039.26	1122.69	533.028	323.774	148.541	1.13961	0,188542226863575	Heat shock 70 kDa protein 4
681	899	X5J4K3	0.397651	0.71166	3851.59	2713.86	4029.02	1868.15	3766.01	3221.08	1137.73	1.41923	0,50510860379664	IgA heavy chain VDJ region (Fragment)
682	483	P35917	0.409835	0.71472	2886.44	2629.65	2396.12	2476.61	1024.9	356.77	256.783	1.09765	0,134416684108244	Vascular endothelial growth factor receptor 3
683	92	A0A075B5X3	-0.409675	0.71706	11762.3	13570.7	13945.7	13686.2	7370.25	2034.44	-1808.45	0.866739	-0,206330756527775	Immunoglobulin heavy variable 1-64 (Fragment)
684	80	A0A075B5V0	0.391347	0.71742	21208.6	17016.6	12827.1	16484.8	15074.1	10816.1	4191.96	1.24635	0,3177035504656	Immunoglobulin heavy variable 1-26 (Fragment)
685	16	A0A075B5M1	0.411017	0.71781	14757.8	13181.3	12090.7	12536.3	6489.25	1421.2	1576.4	1.11959	0,162975077863169	Immunoglobulin kappa variable 4-63
686	579	P98086	-0.410329	0.72055	97352	109028	94854.6	83228.9	5258.2	49006.1	-11676.3	0.892905	-0,16342077153955	Complement C1q subcomponent subunit A
687	575	P97807	-0.388927	0.7235	323.013	418.302	230.195	510.329	378.066	192.739	-95.2891	0.7722	-0,372953224547197	Fumarate hydratase, mitochondrial
688	545	P62806	-0.392801	0.72448	4056.76	5150.84	2106.08	6145.96	4494.95	1751.95	-1094.07	0.787593	-0,344477534480728	Histone H4
689	148	A0A140T8N9	-0.393426	0.72571	27770.7	31150	20091.3	30307	14101.4	4742.39	-3379.35	0.891514	-0,165671032987595	Immunoglobulin kappa variable 6-32 (Fragment)
690	167	A2ASS6	-0.382629	0.72639	550.666	981.177	18.696	18.696	953.781	1699.45	-430.511	0.56123	-0,833336577801175	Titin
691	589	Q01237	0.393322	0.73134	5149.69	4669.1	5254.17	5464.17	218.876	2104.96	480.582	1.10293	0,141338755139466	3-hydroxy-3-methylglutaryl-coenzyme A reductase
692	399	P14152	0.361811	0.73595	1794.61	1427.98	1166.41	1749.54	1182.04	1297.44	366.636	1.25675	0,329699806168369	Malate dehydrogenase, cytoplasmic
693	643	Q5U472	0.374676	0.73684	3147.16	2278.53	1046.15	1474.88	3760.45	1408.29	868.632	1.38123	0,46594884857842	Igh protein
694	264	O89103	0.369375	0.7386	2170.33	1601.61	797.048	2079.57	2445.35	1063.92	568.712	1.35509	0,438385425945966	Complement component C1q receptor
695	144	A0A140T8M6	0.366459	0.73909	7158.43	6419.36	7228.66	6230.13	1533.71	3138.47	739.069	1.11513	0,157213396718786	Immunoglobulin kappa chain variable 3-5 (Fragment)
696	779	Q8VCH0	0.360286	0.74099	269.872	157.325	18.696	18.696	467.431	272.495	112.546	1.71537	0,778523414835678	3-ketoacyl-CoA thiolase B, peroxisomal
697	596	Q02105	-0.377256	0.74146	98431.7	110729	99054.3	83789.3	6327.61	56103.8	-12297.4	0.888942	-0,169839218149428	Complement C1q subcomponent subunit C
698	43	A0A075B5Q2	-0.354885	0.74204	24367.6	33543.3	9676.01	16327.4	26646.3	35993	-9175.74	0.726451	-0,461062226577588	Immunoglobulin heavy variable 5-9 (Fragment)
699	141	A0A140T8M3	-0.367221	0.74247	10681	12152.3	7720.67	12071.6	6550.4	2290.78	-1471.26	0.878931	-0,18617787294359	Immunoglobulin kappa chain variable 8-30 (Fragment)
700	722	Q7TNZ4	-0.356739	0.74381	4925.96	5417.25	5269.64	5403.68	2077.09	1172.72	-491.281	0.909312	-0,137153196868204	Phosphatidylinositol-glycan-specific phospholipase D
701	213	G3X9D6	-0.353996	0.75293	163974	174548	186993	178378	49744.8	14207.1	-10573.3	0.939424	-0,0901511334077638	Apolipoprotein N
702	432	P19324	-0.351119	0.75435	2481.37	2989.08	2661.76	3321.07	2396.28	728.19	-507.704	0.830147	-0,268561608025458	Serpin H1
703	22	A0A075B5M8	-0.347966	0.75665	14566.3	18112.3	15255.1	9681.72	5006.01	16925.6	-3545.94	0.804224	-0,314330047509667	Protein Igkv12-38
704	287	P01749	-0.353737	0.75667	5816.34	6474.12	5117.79	6496.33	3202.36	344.131	-657.783	0.898398	-0,154573214597841	Ig heavy chain V region 3
705	405	P15327	-0.332486	0.75718	181.72	258.246	18.696	288.179	314.749	244.657	-76.5258	0.703671	-0,507026822430129	Bisphosphoglycerate mutase
706	364	P0CG49	-0.344928	0.76205	530.896	589.256	521.149	618.236	38.6161	290.498	-58.3599	0.90096	-0,150464984939337	Polyubiquitin-B
707	774	Q8R4V5	-0.32312	0.76425	1528.91	1722.68	1781.17	1572.05	610.36	840.409	-193.767	0.88752	-0,172148493824014	Oncoprotein-induced transcript 3 protein
708	590	Q01279	-0.327409	0.76553	115257	127712	141527	144327	59188	28951.3	-12455	0.902476	-0,148039733101896	Epidermal growth factor receptor
709	396	P14106	-0.338353	0.76698	224097	245260	221960	190635	8272.99	108021	-21163.6	0.91371	-0,130192055621908	Complement C1q subcomponent subunit B
710	831	Q9D1R7	-0.324169	0.76904	2214.21	2420.73	1979.58	2389.01	439.884	1012.01	-206.526	0.914684	-0,128654020322421	Isoform 3 of Interferon alpha/beta receptor 2
711	478	P35278	-0.320909	0.77562	1370.84	1778.48	1611.58	1192.02	539.24	2133.06	-407.641	0.770793	-0,375584116014761	Ras-related protein Rab-5C
712	716	Q6S9I0	-0.308483	0.7771	23900.7	25724.3	21772.5	29479.3	4983.67	8944.34	-1823.6	0.92911	-0,10607905334844	Kininogen 2
713	623	Q3U3W5	-0.308687	0.77931	6008.12	7295.75	5606.05	9052.13	2949.71	6595.35	-1287.63	0.823509	-0,28014287607716	Protein arginine N-methyltransferase 9
714	73	A0A075B5U0	0.318225	0.7797	2127.53	1445.53	18.696	1377.82	3684.99	447.327	682.004	1.4718	0,557584174544696	Immunoglobulin heavy variable V1-12
715	840	Q9DCC4	0.292982	0.78636	343.004	223.119	18.696	18.696	594.1	386.454	119.884	1.53731	0,620408882511855	Pyrroline-5-carboxylate reductase 3
716	801	Q91XL1	-0.289351	0.7871	58506.7	61590.1	55215	63655.3	11871.9	14132.2	-3083.37	0.949937	-0,0740958802953713	Leucine-rich HEV glycoprotein
717	147	A0A140T8N8	0.289886	0.78807	3687.9	3296.8	4486.35	3113.47	1926.86	1322.05	391.101	1.11863	0,161733279695281	Immunoglobulin kappa variable 9-123 (Fragment)
718	139	A0A0U5BC76	-0.297194	0.78819	25047.9	26777.3	21105.9	26482.8	9347.95	3769.52	-1729.47	0.935413	-0,0963245490464643	MAb 6H10 light chain
719	159	A0A2S0DFG9	0.297984	0.7889	5949.4	5318.47	5607.94	5084.1	3463.5	1205.47	630.924	1.11863	0,161731337066331	Anti-HIV fusion peptide monocolonal anitbody light chain vFP7.02 (Fragment)
720	328	P06909	0.301017	0.79018	267399	259806	267997	260695	42954.3	7982.97	7592.94	1.02923	0,0415589503269202	Complement factor H
721	587	Q01102	-0.284109	0.7906	1336.34	1671.09	1291.89	974.257	1359.11	1522.35	-334.748	0.799683	-0,322500408834527	P-selectin
722	711	Q6LAL7	-0.293919	0.79181	1094.21	1269.55	1400.74	1147.32	977.674	334.298	-175.336	0.861891	-0,214423145317946	Beta-2-glycoprotein 1 (Fragment)
723	655	Q61147	0.281151	0.79529	149698	142179	140902	154299	39550.1	24110.7	7518.78	1.05288	0,0743443397155921	Ceruloplasmin
724	278	P01633	0.292745	0.79541	78763.1	70815.6	59075.7	70485.4	46074.9	9391.23	7947.52	1.11223	0,15345312468837	Immunoglobulin kappa chain variable 6-17
725	109	A0A0A6YYE7	0.293557	0.79629	16102.8	13190	6785	13312.5	17104.4	1674.9	2912.81	1.22083	0,287867041044783	Immunoglobulin kappa variable 4-57 (Fragment)
726	791	Q91VB8	0.281767	0.79768	126275	105113	74024.8	80372.4	118378	53928.1	21161.7	1.20132	0,264625391048395	Alpha globin 1
727	12	A0A075B5L2	0.282254	0.79916	1426.77	1246.84	1470.69	1392.65	1035.53	383.102	179.928	1.14431	0,194474367620718	Immunoglobulin kappa chain variable 4-91 (Fragment)
728	741	Q8C165	0.271874	0.79996	6985.17	5817.22	4554.11	4374.03	5878.88	4561.14	1167.95	1.20078	0,263966172916176	N-fatty-acyl-amino acid synthase/hydrolase PM20D1
729	407	P15379	0.287329	0.8002	8815.34	7802.64	5666.63	7750.81	6059.41	741.947	1012.7	1.12979	0,17605369351937	CD44 antigen
730	610	Q06770	-0.270264	0.80065	39159.9	43820.5	34844.4	50672.3	22727.9	19379.8	-4660.61	0.893643	-0,162229227211024	Corticosteroid-binding globulin
731	318	P05366	-0.275016	0.80371	31078.4	39849.7	40042.9	11843.2	20081.1	51462.3	-8771.28	0.779891	-0,35865569193137	Serum amyloid A-1 protein
732	544	P62301	-0.264436	0.80643	223.369	294.086	18.696	439.489	386.886	254.691	-70.7169	0.759536	-0,39680903584138	Small ribosomal subunit protein uS15
733	270	P00920	0.259396	0.81266	5802.75	5239.04	5752.88	5862.82	3384.09	1647.89	563.705	1.1076	0,147432916795363	Carbonic anhydrase 2
734	156	A0A1X9HIL1	0.262189	0.8146	15621.1	12580.9	9658.79	11278.8	19305.6	5535.76	3040.16	1.24165	0,312255798752268	IgG light chain variable domain (Fragment)
735	551	P63017	-0.253993	0.81477	11976.6	13235.2	11994.2	9496.72	4361	7392.26	-1258.6	0.904905	-0,14416122234431	Heat shock cognate 71 kDa protein
736	859	Q9JM99	-0.260692	0.81534	1721.02	2073.64	1426.54	1052.94	677.998	2242.6	-352.624	0.829949	-0,268904750096693	Proteoglycan 4
737	361	P09581	0.248995	0.82288	19094.3	17586	14931.9	18107.3	9965.37	3284.13	1508.39	1.08577	0,118721417906674	Macrophage colony-stimulating factor 1 receptor
738	706	Q6DFX2	0.231071	0.83252	10959.7	9869.75	10231.2	8684.03	3609.44	7329.76	1089.99	1.11044	0,151128000557733	Anthrax toxin receptor 2
739	395	P13609	0.231496	0.83384	2474.03	1992.86	629.888	2257.25	3346.31	1327.78	481.169	1.24145	0,312022113374505	Serglycin
740	333	P07724	-0.214455	0.84098	4.16413e+06	4.41806e+06	3.96615e+06	5.16956e+06	1.57136e+06	1.31798e+06	-253935	0.942524	-0,085399460772234	Albumin
741	479	P35441	-0.211274	0.84519	48053.2	58001.2	9306.65	53721.2	70041.9	41776.8	-9947.96	0.828487	-0,271449345156566	Thrombospondin-1
742	192	B9EIU2	-0.208921	0.84654	13862.3	17281	18.696	24229.9	24010.2	15061.1	-3418.75	0.802168	-0,318024437157462	Complement C4-A
743	230	O09159	-0.214542	0.8477	4043.17	4187.11	4105.8	4139.73	305.741	1121.08	-143.935	0.965624	-0,0504661227584781	Lysosomal alpha-mannosidase
744	704	Q683Y7	0.207278	0.84849	2909.14	2630.18	2964.47	2255.74	1141.23	2032.6	278.963	1.10606	0,145432696688725	Immunoglobulin heavy chain variable region (Fragment)
745	521	P51150	-0.20365	0.84927	1682.78	1999.27	936.604	1217.38	1623.36	2147.12	-316.487	0.841698	-0,248624989468814	Ras-related protein Rab-7a
746	409	P16015	-0.20138	0.85038	772.824	920.183	481.457	1127.38	952.538	836.068	-147.358	0.83986	-0,251779670707003	Carbonic anhydrase 3
747	197	D3Z5G7	0.203555	0.85061	14236.4	13120.4	9611.4	14651.3	8111.06	4938.02	1115.99	1.08506	0,117771641550014	Carboxylic ester hydrolase
748	155	A0A140T8Q3	0.208855	0.85135	19119.6	16873.1	9862.77	18568.5	17875.1	5250.94	2246.49	1.13314	0,180326916403805	Immunoglobulin kappa variable 6-17 (Fragment)
749	90	A0A075B5W9	-0.206778	0.85139	3637.17	4443.21	18.696	3174.1	6299.76	2428.54	-806.037	0.818591	-0,288784911185567	Immunoglobulin heavy variable 1-58 (Fragment)
750	757	Q8K0D2	0.203157	0.85277	4783.96	4490.21	5758.07	4564.88	2271.82	1054.09	293.754	1.06542	0,0914237907073788	Factor VII-activating protease
751	280	P01639	-0.205576	0.85349	8710.53	9546.84	4992.72	9893.4	6742.03	2047.8	-836.306	0.9124	-0,132262185427924	Immunoglobulin kappa chain variable 9-120
752	185	A8DUV1	0.19757	0.85392	455166	409585	387818	280179	323960	233945	45581.1	1.11129	0,152230216481677	Alpha-globin
753	352	P08226	0.203399	0.85506	1.23969e+06	1.17997e+06	1.32239e+06	1.08362e+06	146386	487091	59727.6	1.05062	0,0712383380499178	Apolipoprotein E
754	892	Q9Z1R3	-0.200953	0.85571	81176.6	87328.5	105829	86248.1	49705.3	18467.8	-6151.99	0.929553	-0,105390209676472	Apolipoprotein M
755	371	P10852	-0.187086	0.86206	1857.87	1905.88	1969.45	1884.78	371.61	243.963	-48.0162	0.974806	-0,0368124480738636	Amino acid transporter heavy chain SLC3A2
756	248	O70362	-0.193599	0.86324	74383	76965.9	78972.8	79475.7	22680.7	4427.73	-2582.98	0.96644	-0,0492479828059883	Phosphatidylinositol-glycan-specific phospholipase D
757	267	P00405	0.178618	0.86828	700.557	551.375	18.696	200.693	1213.4	787.623	149.182	1.27056	0,34546875526104	Cytochrome c oxidase subunit 2
758	254	O88200	0.177087	0.87005	5651.41	5457.53	4882.15	5864.27	1641.27	949.925	193.884	1.03553	0,0503638313670501	C-type lectin domain family 11 member A
759	593	Q01768	0.176924	0.87576	1824.24	1648.15	2054.19	1682.7	1720.83	102.961	176.092	1.10684	0,146449794047691	Nucleoside diphosphate kinase B
760	855	Q9JJ59	0.170645	0.8774	1.87149e+06	1.67752e+06	1.90162e+06	1.60172e+06	1.8566e+06	654984	193965	1.11563	0,157853442022181	ABC-type oligopeptide transporter ABCB9
761	131	A0A0F7W6M8	-0.159947	0.8807	22890.3	24159.6	26349.5	19755.5	10009.5	9419.99	-1269.29	0.947462	-0,077859988862142	Ig Kappa Light chain (Fragment)
762	60	A0A075B5S6	0.15818	0.88409	480.012	398.075	50.6712	176.538	787.931	429.111	81.9371	1.20583	0,2700301938059	Immunoglobulin heavy variable 3-1 (Fragment)
763	379	P11499	-0.145149	0.89243	1942.7	2095.8	1264.38	1984.58	1501.26	1041.12	-153.101	0.926949	-0,109438764094573	Heat shock protein HSP 90-beta
764	749	Q8CG16	-0.149166	0.89275	60995.1	63352.3	56052.1	54320.5	8902.33	25882.6	-2357.2	0.962792	-0,0547036576308399	Complement C1r-A subcomponent
765	488	P39876	-0.144445	0.89312	1585.36	1767.14	675.901	1406.89	1814.6	1207.56	-181.774	0.897136	-0,156600967044029	Metalloproteinase inhibitor 3
766	44	A0A075B5Q3	0.143689	0.8945	2680.56	2544.6	1926.61	2735.79	1431.62	797.7	135.958	1.05343	0,0750943842747738	Immunoglobulin heavy variable 2-5
767	9	A0A075B5L0	-0.136493	0.90122	50140	53255.7	32558.5	49079	36720.9	14657.2	-3115.77	0.941494	-0,0869758751984219	Immunoglobulin kappa variable 10-95
768	414	P16858	-0.130913	0.90334	5558.73	5949.84	5499.34	4070.94	2728.56	4396.8	-391.113	0.934265	-0,0980962141288299	Glyceraldehyde-3-phosphate dehydrogenase
769	357	P08883	0.135393	0.90425	2618.02	2399.91	2351.25	2593.66	2761.08	401.451	218.101	1.09088	0,125490414790562	Granzyme F
770	145	A0A140T8N3	0.127838	0.90452	9507.53	8860.28	10268.5	6102.5	6543.05	5838.94	647.254	1.07305	0,10171892483336	Immunoglobulin kappa chain variable 13-84 (Fragment)
771	221	O08538	-0.125493	0.90623	709.339	841.257	18.696	132.822	1228.61	1343.72	-131.918	0.843189	-0,246071790020657	Angiopoietin-1
772	130	A0A0E4B366	-0.1276	0.90626	1500.31	1575.75	1228.11	1743.81	896.347	495.207	-75.4416	0.952123	-0,0707794541293493	MAb 44B1 heavy chain
773	103	A0A087WPN7	-0.125707	0.9066	29919.6	30957.6	35529.9	33913.7	11595.2	8373.14	-1038.02	0.96647	-0,0492036352029889	Immunoglobulin heavy variable 13-2
774	412	P16331	-0.118699	0.91139	431.026	510.315	18.696	18.696	746.558	883.891	-79.2892	0.844627	-0,243613794056947	Phenylalanine-4-hydroxylase
775	47	A0A075B5R0	-0.117253	0.91612	18655.8	19649.8	14696	20031.6	14161.4	3880.29	-994.008	0.949414	-0,0748911132142713	Immunoglobulin heavy variable 5-16
776	83	A0A075B5V8	-0.113803	0.91807	6216.06	6455.73	5428.44	6467.86	3457.92	1161.28	-239.67	0.962875	-0,054579851091623	Immunoglobulin heavy variable 1-47
777	235	O35522	-0.101725	0.92416	693.867	730.296	680.368	765.32	379.686	490.479	-36.429	0.950117	-0,0738221748201947	Proteasome subunit beta type-9
778	853	Q9JHR7	-0.105577	0.9251	2102.68	2252.57	1551.88	2424.36	2425.45	405.481	-149.895	0.933456	-0,0993457469981895	Insulin-degrading enzyme
779	594	Q01853	-0.102544	0.92611	3996.76	4183.15	3445.62	2848.4	1009.32	2982.04	-186.387	0.955443	-0,0657576518010257	Transitional endoplasmic reticulum ATPase
780	98	A0A075B674	-0.0962621	0.92808	5171.12	5491.33	3372.62	3986.96	4418.33	3697.73	-320.206	0.941689	-0,086677854396816	Immunoglobulin heavy variable 1-78
781	604	Q05020	0.100631	0.92876	81303.2	78286	99223.6	76837.4	51500.1	6672.68	3017.15	1.03854	0,0545568154209111	Apolipoprotein C-II
782	621	Q3TP59	-0.0840502	0.93845	20762.8	22446.2	4584.19	18135.4	31105.8	15356.9	-1683.39	0.925003	-0,112469742157012	TSP C-terminal domain-containing protein (Fragment)
783	547	P62897	-0.0800346	0.94207	794.149	827.529	638.067	972.418	676.736	252.736	-33.3802	0.959663	-0,0594004849437629	Cytochrome c, somatic
784	600	Q03265	-0.0670376	0.94978	1654.83	1746.66	1516.99	951.76	1727.89	1625.62	-91.8216	0.94743	-0,0779086068747887	ATP synthase F(1) complex subunit alpha, mitochondrial
785	450	P25444	-0.0661365	0.95148	415.413	448.68	462.837	18.696	393.848	777.137	-33.2673	0.925855	-0,111141701708984	Small ribosomal subunit protein uS5
786	202	E9Q6C2	-0.0648112	0.95344	77811.2	79016	77073.3	64435.2	9059.48	30897.5	-1204.82	0.984752	-0,0221673579443083	Complement C1s-1 subcomponent
787	45	A0A075B5Q4	-0.0629441	0.95423	14147.9	14648.7	7878.91	11671.4	12734.7	5267.51	-500.817	0.965812	-0,0501862701844287	Immunoglobulin heavy variable 5-12 (Fragment)
788	804	Q91YI0	0.0580253	0.95651	492.421	467.191	406.254	367.383	540.679	524.269	25.2303	1.054	0,0758806513283688	Argininosuccinate lyase
789	375	P11247	-0.0524203	0.96071	253.705	264.413	249.464	311.33	255.852	244.356	-10.7075	0.959504	-0,0596385869379457	Myeloperoxidase
790	650	Q60805	0.045017	0.96685	1529.57	1505.44	1810.41	1289.13	815.284	443.999	24.1282	1.01603	0,0229391537086079	Tyrosine-protein kinase Mer
791	617	Q3SXB8	-0.0438029	0.96768	19796.2	20096.3	21336	15362.1	5861.66	10316.9	-300.081	0.985068	-0,0217050193032286	Collectin-11
792	776	Q8VC16	0.0426663	0.96877	700.564	684.398	849.318	1005.87	280.939	593.069	16.1655	1.02362	0,0336803508294458	Leucine-rich repeat-containing protein 14
793	567	P70694	-0.0344791	0.97426	1028.93	1059.76	1267.16	761.713	932.92	1236.04	-30.827	0.970911	-0,0425884753087747	Estradiol 17 beta-dehydrogenase 5
794	31	A0A075B5N7	0.0328049	0.97601	22402.2	22193.8	26327.3	21405.6	9988.42	4620.37	208.439	1.00939	0,0134862377224734	Immunoglobulin kappa variable 6-13
795	225	O08709	0.032614	0.97665	1342.96	1320.13	945.258	1350.98	1176.68	291.676	22.8272	1.01729	0,0247333000512788	Peroxiredoxin-6
796	500	P47738	0.026291	0.98032	2960.03	2909.81	2170.63	2477.81	2542.26	2117.78	50.2245	1.01726	0,0246890530380326	Aldehyde dehydrogenase, mitochondrial
797	822	Q9CPW4	-0.0200414	0.9857	704.182	718.908	809.434	18.696	263.187	1245.19	-14.7262	0.979516	-0,029859275610618	Actin-related protein 2/3 complex subunit 5
798	719	Q792Z1	-0.0151557	0.98874	14506.4	14601.8	18978.1	11844.1	9089.88	6019.3	-95.3959	0.993467	-0,00945629621712653	trypsin
799	889	Q9Z0M9	0.0149455	0.98888	2381.87	2367.59	2602.18	1883.81	1363.94	935.893	14.2733	1.00603	0,00867135316992767	Interleukin-18-binding protein
800	901	X5J5H0	-0.0106397	0.99227	974.42	979.694	561.009	1136.2	796.485	320.332	-5.27352	0.994617	-0,00778675495109724	IgA heavy chain VDJ region (Fragment)
801	289	P01837	-0.0108393	0.99233	736950	739184	551506	740859	356128	24814.6	-2234.09	0.996978	-0,00436695591796333	Immunoglobulin kappa constant
802	805	Q91Z05	0.003653	0.99733	4167.89	4160.63	2468.81	3719.64	3117.01	1458.87	7.25837	1.00174	0,00251464185150016	Ighg protein
803	132	A0A0G2JDE1	-0.000684964	0.99949	9706.39	9714.03	10114	18.696	9509.15	16825.2	-7.64292	0.999213	-0,00113554721440085	Immunoglobulin heavy variable V8-12 (Fragment)
