# Supplementary material for: Pomegranate-derived nanovesicles as therapeutic agents for acute pancreatitis in a murine model: anti-inflammatory, antioxidant, and endocrine-protective properties
Source: Extracell Vesicles Circ Nucl Acids. 2026 Mar 10;7(1):328–53. doi: 10.20517/evcna.2025.145 (PMC13074296; doi:10.20517/evcna.2025.145)
Supplement: Supplementary file 1 [file evcna-7-1-328-SupplementaryMaterials.zip › evcna60145-SupplementaryMaterials/Supplementary Table 4.xlsx]

## Sheet: Welch T test AP-PG to Cnt
Supplementary Table 4. List of identified differentially expressed proteins in plasma EVs of mice upon acute pancreatitis induction and PgNVs pretreatment versus plasma EVs from control mice.
Row	Index	Peak Name	t-value	p-value	Mean 1	Mean 2	Median 1	Median 2	Sigma 1	Sigma 2	Delta	Fold Change	Log (Fold Change)	Protein names
1	282	P01654	-9.20711	0.00086	6524.96	45345.8	4723.6	46200.1	4753.08	5544.58	-38820.9	0.143893	-2,79692846043777	Ig kappa chain V-III region PC 2880/PC 1229
2	672	Q61704	16.1737	0.00094	114604	46415.8	111626	46020.3	6730.01	2833.76	68188	2.46907	1,30396734951989	Inter-alpha-trypsin inhibitor heavy chain H3
3	852	Q9JHK5	-7.44887	0.00799	101.261	2159.85	18.696	1930.98	175.39	445.384	-2058.59	0.0468834	-4,41477750683973	Pleckstrin
4	635	Q58E56	-7.39963	0.00657	44765.1	487439	30208.4	529223	42620.6	94446.3	-442673	0.0918374	-3,44477515352949	Igh protein
5	34	A0A075B5P1	-7.90372	0.01115	907.42	7973.5	801.124	8541.4	369.672	1503.71	-7066.08	0.113805	-3,13536961558718	Immunoglobulin kappa variable 3-1 (Fragment)
6	283	P01662	-3.27627	0.04608	4747.79	26469.5	1810.79	25266	5330.89	10171.2	-21721.8	0.179368	-2,47900649139632	Ig kappa chain V-III region ABPC 22/PC 9245
7	496	P43025	-4.37361	0.0166	1574.82	8110.53	1992.98	9020.54	1412.94	2168.61	-6535.71	0.19417	-2,36460991987297	Tetranectin
8	545	P62806	-3.71748	0.03957	1048.24	5150.84	845.227	6145.96	764.491	1751.95	-4102.6	0.203508	-2,29684137283077	Histone H4
9	8	A0A075B5K9	-5.34947	0.0074	1688.43	8005.22	1780.85	7975.77	1644.17	1216.46	-6316.79	0.210916	-2,245259481515	Protein Igkv12-98
10	32	A0A075B5N9	-5.15532	0.00817	27698.9	120894	19959.8	116510	24996.4	18856.4	-93195.2	0.229117	-2,12584129087919	Immunoglobulin kappa variable 3-7
11	901	X5J5H0	-3.43764	0.03481	230.497	979.694	339.905	1136.2	199.701	320.332	-749.197	0.235274	-2,08758431838301	IgA heavy chain VDJ region (Fragment)
12	293	P01863	-4.10817	0.03105	232742	960162	219024	1.10057e+06	122910	280982	-727420	0.242398	-2,04454758046914	Ig gamma-2A chain C region, A allele
13	802	Q91Y47	-4.58162	0.02559	845.859	3071.87	1001.71	3119.71	779.705	316.595	-2226.01	0.275356	-1,86062835525525	Coagulation factor XI
14	659	Q61233	-2.98206	0.04465	824.235	2549.52	873.299	2868.3	800.832	602.36	-1725.28	0.323291	-1,62909477400519	Plastin-2
15	634	Q58E54	-3.64446	0.03356	114.562	353.532	164.395	323.347	99.4926	54.7709	-238.971	0.324049	-1,62571699036578	Igh protein
16	30	A0A075B5N6	-5.62719	0.006	1699.17	4925.1	1615.23	5087.18	790.004	601.527	-3225.94	0.345001	-1,53532714889342	Protein Igkv8-16
17	630	Q569X1	-5.14836	0.00814	376632	1.06558e+06	321586	1.14327e+06	184599	140164	-688950	0.353452	-1,50041345348194	Ighg protein
18	2	A0A075B5J9	-4.29851	0.01296	96876.1	271226	91572	271202	52200.8	47016.2	-174350	0.357179	-1,4852805139595	Immunoglobulin kappa variable 17-127
19	35	A0A075B5P3	-4.20445	0.01565	97981.3	254148	89014.6	262307	39134	51062.5	-156167	0.385529	-1,3750902845181	Immunoglobulin heavy constant gamma 2B (Fragment)
20	761	Q8K1F2	-3.08252	0.0489	8167.39	20711.6	10096.6	18739.9	3571.88	6076.46	-12544.2	0.394339	-1,34249331783164	Anti-VIPase light chain variable region (Fragment)
21	214	G5E8Q8	-3.01323	0.04873	679.819	1435.4	683.316	1226.22	233.275	366.359	-755.586	0.473608	-1,07823542712348	Adhesion G protein-coupled receptor F5
22	37	A0A075B5P5	-2.80889	0.04865	26313.6	54257.2	23987.2	51593.7	12609.9	11742.9	-27943.6	0.484979	-1,04400576342698	Immunoglobulin heavy constant gamma 3 (Fragment)
23	668	Q61508	-4.23939	0.01407	14403.9	29696.8	12840	31198.3	4031.62	4773.32	-15292.9	0.485033	-1,04384591589684	Extracellular matrix protein 1
24	636	Q58E61	-3.2777	0.03066	154461	291346	169888	316141	49994.9	52276.3	-136885	0.530165	-0,915487732530578	Igh protein
25	71	A0A075B5T9	-2.81764	0.04964	5456.52	9920.04	5011.23	10752.6	1761.76	2103.48	-4463.52	0.55005	-0,862364943080172	Immunoglobulin heavy variable V1-9
26	428	P19001	-3.00924	0.04066	35459.6	62713.8	40708.3	62683.2	11871.9	10253.8	-27254.3	0.565418	-0,822609598527595	Keratin, type I cytoskeletal 19
27	309	P04104	-3.55062	0.04778	33805.2	53537.1	33236.6	52294.8	8963.64	3507.75	-19731.9	0.631435	-0,663294643447789	Keratin, type II cytoskeletal 1
28	407	P15379	-5.52415	0.01134	5126.98	7802.64	5350.15	7750.81	391.56	741.947	-2675.66	0.657083	-0,605853465303766	CD44 antigen
29	846	Q9ESB3	-3.30907	0.04389	98311.1	146935	109177	141127	22404.1	12075.6	-48624.3	0.669077	-0,579755687181594	Histidine-rich glycoprotein
30	454	P26262	-5.06614	0.01082	80609.7	111798	82506.1	113859	8973.25	5759.86	-31188	0.721032	-0,471864774092832	Plasma kallikrein
31	849	Q9ET66	3.19867	0.03594	24541	20035.1	24151.7	20134.7	1492.34	1930.33	4505.96	1.2249	0,29266787622044	Peptidase inhibitor 16
32	604	Q05020	3.10262	0.03955	97981.6	78286	95992.5	76837.4	8738.86	6672.68	19695.5	1.25158	0,323755577329996	Apolipoprotein C-II
33	475	P33622	3.29945	0.03085	454554	348546	451847	345325	36457.3	42043.5	106008	1.30414	0,38310097767563	Apolipoprotein C-III
34	612	Q07456	3.18128	0.04708	261244	196173	263565	204723	30938	17261.7	65070.7	1.3317	0,413270100643589	Protein AMBP
35	411	P16301	3.16928	0.03413	42229.5	30144.6	44121.9	31590.9	4497.28	4836.78	12084.9	1.4009	0,486351276584046	Phosphatidylcholine-sterol acyltransferase
36	421	P18242	4.08606	0.02684	3672.34	2104	3449.22	2233.63	591.905	302.684	1568.34	1.74541	0,803565983835751	Cathepsin D
37	246	O55234	4.67163	0.02822	3129.83	1555.25	3197.88	1426.24	189.821	552.066	1574.57	2.01242	1,00893418667678	Proteasome subunit beta type-5
38	874	Q9R0G6	3.31713	0.04592	15212.8	7142.3	16219	6249.36	1906.56	3758.06	8070.47	2.12995	1,0908215805272	Cartilage oligomeric matrix protein
39	893	Q9Z1T2	4.20769	0.03849	31577.3	14023.6	31394.4	13139	2107.73	6911.55	17553.7	2.25172	1,17102858927976	Thrombospondin-4
40	321	P05555	3.77448	0.02866	2046.88	832.655	1770.45	948.873	480.796	281.597	1214.23	2.45826	1,29763835643084	Integrin alpha-M
41	275	P01627	4.19568	0.0453	1013.5	213.83	842.847	205.573	323.224	67.1206	799.673	4.73976	2,24481400908577	Immunoglobulin kappa variable 2-112
42	387	P12246	10.287	0.00565	30192.9	2803.87	32229.1	2307.94	4444.85	1228.8	27389.1	10.7683	3,4287203590862	Serum amyloid P-component
43	605	Q05421	4.87762	0.02439	3446.62	225.849	3719.87	18.696	1074.73	391.181	3220.78	15.2608	3,93175614836404	Cytochrome P450 2E1
44	838	Q9DBF1	4.29017	0.04649	1207.06	40.2579	1150.2	18.696	465.878	69.7288	1166.8	29.9831	4,90607988069203	Alpha-aminoadipic semialdehyde dehydrogenase
45	685	Q62059	4.47155	0.04655	763.221	18.696	888.941	18.696	295.633	18.696	763.221	40.8227	5,44714705311215	Versican core protein
46	248	O70362	3.05274	0.05105	92636.5	76965.9	96662	79475.7	7710.14	4427.73	15670.5	1.2036	0,267359958712611	Phosphatidylinositol-glycan-specific phospholipase D
47	463	P28798	2.78305	0.0517	1962.98	1706.91	1970.03	1700.68	122.954	101.387	256.066	1.15002	0,20165533731059	Progranulin
48	764	Q8K397	-2.72928	0.05356	849.044	1953.81	913.773	1721.75	528.754	460.405	-1104.77	0.434557	-1,20238183375105	Cst6 protein (Fragment)
49	154	A0A140T8Q0	-2.71219	0.05473	9445.77	26890.2	6945.98	25737.8	8451.66	7257.81	-17444.4	0.351272	-1,5093388620583	Immunoglobulin kappa variable 3-3 (Fragment)
50	89	A0A075B5W6	-3.02285	0.06064	13853.1	22435.9	11302.1	23372.1	4449.9	2093.7	-8582.83	0.617451	-0,695602511370036	Immunoglobulin heavy variable 1-55 (Fragment)
51	669	Q61646	2.64648	0.06117	931690	337634	1.04393e+06	220758	236631	308491	594056	2.75947	1,46438886303157	Haptoglobin
52	371	P10852	-2.96534	0.06189	952.149	1905.88	1016.96	1884.78	500.815	243.963	-953.736	0.499584	-1,00120199383031	Amino acid transporter heavy chain SLC3A2
53	272	P01029	3.27939	0.06339	297585	141794	277605	130892	78331.3	25192.7	155791	2.09871	1,06950467431421	Complement C4-B
54	661	Q61268	3.60376	0.06363	404429	207459	369956	206884	93350.4	15740.8	196970	1.94944	0,963059004184499	Apolipoprotein C-IV
55	791	Q91VB8	2.54201	0.06412	220965	105113	219459	80372.4	57645.2	53928.1	115852	2.10217	1,07187689159784	Alpha globin 1
56	487	P39655	-3.18397	0.06463	392.179	3005.75	262.735	2304.79	470.452	1341.66	-2613.57	0.130476	-2,93813943102756	Polyunsaturated fatty acid lipoxygenase ALOX12
57	19	A0A075B5M4	-2.52285	0.06519	19572.8	28419.9	21141.1	30739.6	4342.35	4246.92	-8847.06	0.688702	-0,538048873624261	Immunoglobulin kappa variable 4-57-1 (Fragment)
58	134	A0A0M5KS39	-3.58253	0.06571	706.225	4418.58	692.503	3670.38	257.565	1776.24	-3712.35	0.159831	-2,64538189853678	B2 18-5 anti-human butyrylcholinesterase (BChE) light chain variable region (Fragment)
59	572	P97321	3.33915	0.06582	9029.82	6356.4	9338.01	6420.55	1339.59	358.476	2673.42	1.42059	0,506486408336716	Prolyl endopeptidase FAP
60	81	A0A075B5V5	-3.3731	0.06617	1998.03	8845	2340.36	7347.72	845.673	3412.62	-6846.96	0.225894	-2,14628170274548	Immunoglobulin heavy variable 1-39 (Fragment)
61	647	Q60692	2.80281	0.0666	1440.95	942.747	1406.06	968.177	271.982	144.265	498.203	1.52846	0,612077472381385	Proteasome subunit beta type-6
62	648	Q60696	-3.6557	0.06735	18.696	1287.13	18.696	1343.41	18.696	609.834	-1287.13	0.0145254	-6,20112934890297	Melanocyte protein PMEL
63	813	Q922U2	-2.49277	0.06744	4094.89	6994.98	4031.32	6435.59	1389.08	1459.78	-2900.09	0.585404	-0,772496052535143	Keratin, type II cytoskeletal 5
64	724	Q80W65	2.67364	0.0675	2077.87	1047.46	2135.76	1168.77	568.106	350.489	1030.41	1.98372	0,988209536065188	Proprotein convertase subtilisin/kexin type 9
65	851	Q9JHI0	-2.99035	0.06759	957.227	1843.98	1026.86	1972.97	195.78	474.839	-886.75	0.51911	-0,945887660724594	Matrix metalloproteinase-19
66	96	A0A075B5Y4	-2.99198	0.06945	12671.6	28324.4	7993.15	28451.3	8435.61	3308.97	-15652.8	0.447374	-1,16044783201061	Immunoglobulin heavy variable 1-81 (Fragment)
67	787	Q8VED5	-2.55493	0.07086	25188.6	103272	18.696	92493.2	43627.9	29978.3	-78083.4	0.243905	-2,0356070743961	Keratin, type II cytoskeletal 79
68	876	Q9R0P5	-2.48483	0.07452	707.782	1833.03	882.446	1615.07	638.622	455.38	-1125.25	0.386127	-1,37285183167485	Destrin
69	106	A0A0A6YXN4	-2.79633	0.07655	15080.2	33738.9	12472.9	31657.8	4541.27	10627.7	-18658.7	0.446967	-1,16175832215067	Immunoglobulin heavy variable V1-18 (Fragment)
70	845	Q9ES46	-3.38556	0.07727	18.696	2562.66	18.696	2005.08	18.696	1311.05	-2562.66	0.00729555	-7,19461412619328	Beta-parvin
71	509	P49429	2.38798	0.0777	4276.26	1314.69	4838.61	1217.58	1657.94	1365.84	2961.57	3.25267	1,70162488054584	4-hydroxyphenylpyruvate dioxygenase
72	119	A0A0B4J1J4	-2.5066	0.07801	1412.37	4818.86	545.661	5122.55	1992.51	1253.24	-3406.49	0.293092	-1,77057231168829	Immunoglobulin heavy variable V9-2 (Fragment)
73	181	A8DUK7	2.45143	0.0788	12490.7	5842.85	12305	4912.92	3880.83	2646.02	6647.89	2.13778	1,09611476345542	Beta-globin
74	748	Q8CFX1	2.66136	0.07927	2417.27	1469.71	2551.71	1415.61	269.183	554.832	947.557	1.64472	0,71784498887514	GDH/6PGL endoplasmic bifunctional protein
75	164	A1L0X5	-2.71594	0.07949	78809.3	175564	83057.4	144258	25181.2	56332.1	-96755.2	0.448891	-1,15556327927715	Krt78 protein (Fragment)
76	94	A0A075B5Y1	-2.87663	0.08184	3824.3	12555	3305.23	12139.7	1645.42	4992.7	-8730.69	0.304604	-1,71499307289042	Immunoglobulin heavy variable V1-74
77	455	P26928	-2.32442	0.08237	3839.53	5620.69	4189.89	5323.72	1009.71	861.433	-1781.17	0.683105	-0,549819991142779	Hepatocyte growth factor-like protein
78	467	P29788	-2.35629	0.08328	247948	352703	249275	378832	46036.3	61726.1	-104755	0.702994	-0,508415146097597	Vitronectin
79	676	Q61781	-2.8117	0.08447	515.394	1352.75	575.223	1352.83	488.236	166.425	-837.352	0.380998	-1,39214378205423	Keratin, type I cytoskeletal 14
80	196	D3YXF5	-2.99489	0.08741	91646	138940	90931.6	144094	5306.57	26831.8	-47293.5	0.659611	-0,600313632159924	Complement component C7
81	323	P06327	-2.73258	0.0878	2137.03	4335.74	1959.89	4589.67	467.588	1312.87	-2198.71	0.492887	-1,02067179177612	Immunoglobulin heavy variable 1-84
82	281	P01642	-2.5796	0.08786	17953.2	30793.3	20446.3	28748.3	7845.79	3573.72	-12840.1	0.583023	-0,778374464456023	Immunoglobulin kappa variable 5-48 (Fragment)
83	136	A0A0R4J038	-2.46103	0.08886	1001.49	2425.43	1339.74	2261.78	882.409	475.037	-1423.93	0.412914	-1,27608676851664	Kininogen 1
84	210	G3UYI2	2.65033	0.08954	9743.09	1178.33	7031.88	18.696	5211.91	2040.93	8564.75	8.26852	3,04762989847898	GLI pathogenesis related 1 (Fragment)
85	530	P55065	2.39386	0.09113	48613.9	41273.7	47757.4	39648	2650.65	4602.15	7340.17	1.17784	0,236144993211487	Phospholipid transfer protein
86	53	A0A075B5R9	-2.67695	0.09177	9516.48	27860	11357.2	29165.3	3954.54	11190.5	-18343.6	0.341582	-1,54969661845104	Immunoglobulin heavy variable V14-3 (Fragment)
87	185	A8DUV1	2.25273	0.09236	791018	409585	727884	280179	176856	233945	381433	1.93127	0,949547203546987	Alpha-globin
88	765	Q8K426	2.33198	0.09253	3591.54	1906.04	3781.53	1719.2	1060.62	665.054	1685.5	1.88429	0,914023041510299	Resistin-like gamma
89	28	A0A075B5N4	-2.30687	0.09352	130176	232062	132081	223673	64270.6	41487.5	-101885	0.560955	-0,834041829474604	Immunoglobulin kappa chain variable 8-27
90	884	Q9WUB3	2.25835	0.09416	3180.85	1402.36	2874.49	1060.41	1112.7	788.956	1778.49	2.26821	1,18155379052341	Glycogen phosphorylase, muscle form
91	622	Q3TTY5	-2.18276	0.09503	30136.6	51166.5	28357.5	53452.7	11244.9	12329.9	-21029.9	0.588991	-0,763682876318886	Keratin, type II cytoskeletal 2 epidermal
92	644	Q60590	2.8562	0.09524	68685.5	16591.5	86274.8	13162.6	30987	6146.96	52094	4.13979	2,0495582797875	Alpha-1-acid glycoprotein 1
93	24	A0A075B5N3	-2.71925	0.09704	20927	100310	23207.4	120697	13398.5	48756.5	-79383.4	0.208623	-2,26103212517725	Immunoglobulin kappa variable 8-28
94	146	A0A140T8N5	-2.68504	0.09846	8973.81	21189.8	5734.7	21378.5	7580.75	2151.77	-12216	0.423497	-1,23957558308614	Immunoglobulin kappa variable 6-23 (Fragment)
95	303	P02535	-2.41108	0.09898	28656.2	57110.8	32005.7	48480.2	8798.77	18450.3	-28454.6	0.501764	-0,994917763678273	Keratin, type I cytoskeletal 10
96	332	P07361	2.69863	0.09949	58298.3	15794.5	67961.7	16762.5	26375.5	6966.26	42503.7	3.69104	1,88402808643767	Alpha-1-acid glycoprotein 2
97	892	Q9Z1R3	2.19276	0.10001	116196	87328.5	121658	86248.1	13374.8	18467.8	28867.6	1.33056	0,412036462434333	Apolipoprotein M
98	642	Q5SX40	2.91634	0.10021	680.757	18.696	459.196	18.696	404.31	18.696	680.757	36.4119	5,28218496066614	Myosin-1
99	836	Q9DBB9	-2.21785	0.10023	186661	202102	189247	202633	9992.45	6750.62	-15441.3	0.923597	-0,114665159515125	Carboxypeptidase N subunit 2
100	213	G3X9D6	2.24383	0.10067	209032	174548	202880	178378	22510.9	14207.1	34484.6	1.19757	0,260104395103692	Apolipoprotein N
101	120	A0A0B4J1J5	-2.47572	0.10225	4840.88	9826.14	4818.37	9058.31	1282.72	3243.32	-4985.26	0.492653	-1,02135652009899	Immunoglobulin heavy variable V9-3 (Fragment)
102	519	P50446	-2.1906	0.10309	5321.5	10658.9	5618.66	9692.52	3496.9	2362.44	-5337.36	0.499256	-1,00214824305922	Keratin, type II cytoskeletal 6A
103	878	Q9R1E6	-2.21307	0.10328	194.092	992.318	18.696	1248.92	336.177	526.566	-798.226	0.195594	-2,35406422407401	Autotaxin
104	710	Q6IRU2	-2.30328	0.10472	958.267	3442.72	1218.48	3114.78	858.272	1659.48	-2484.45	0.278346	-1,84504851768409	Tropomyosin alpha-4 chain
105	1	A0A075B5J7	-2.51235	0.10486	189.545	1650.97	18.696	1944.47	328.302	952.535	-1461.42	0.114809	-3,12269617420183	Protein Igkv14-130
106	809	Q920E7	-2.12728	0.10516	11798.3	28499.3	7432.14	30606.7	8273.56	10791.5	-16701	0.413986	-1,27234743370168	Pterin-mimicking anti-idiotope heavy chain variable region (Fragment)
107	694	Q63880	2.71614	0.10525	14362.1	3471.9	14677.3	2819.07	6827.82	1267.8	10890.2	4.13666	2,04846629634076	Carboxylesterase 3A
108	159	A0A2S0DFG9	-2.15138	0.10586	3490.82	5318.47	3658.66	5084.1	843.765	1205.47	-1827.66	0.656357	-0,607448137380968	Anti-HIV fusion peptide monocolonal anitbody light chain vFP7.02 (Fragment)
109	263	O89053	-2.57542	0.10625	241.189	1435.17	291.525	1227.25	220.375	772.159	-1193.99	0.168055	-2,57299161790834	Coronin-1A
110	797	Q91X72	2.53599	0.10785	1.94896e+06	955788	2.00075e+06	1.04385e+06	649827	194558	993177	2.03912	1,02794538880419	Hemopexin
111	491	P41216	2.56139	0.11069	1362.69	118.658	1654.15	18.696	815.741	205.521	1244.03	11.4842	3,5215792953145	Long-chain-fatty-acid--CoA ligase 1
112	540	P61358	2.72246	0.11259	681.99	18.696	507.23	18.696	433.888	18.696	681.99	36.4779	5,28479717212934	Large ribosomal subunit protein eL27
113	84	A0A075B5W1	-2.23988	0.11358	4816.1	7902.6	4870.65	7892.52	2141.65	1053.47	-3086.5	0.609432	-0,714462374886602	Immunoglobulin heavy variable 1-50 (Fragment)
114	122	A0A0B4J1J7	-2.43381	0.11479	9566.46	17781.1	11308.2	17115.7	5577.94	1750.1	-8214.63	0.538013	-0,89428656112786	Immunoglobulin heavy variable 1-82
115	252	O70570	-2.133	0.11504	4662.8	7878.06	4291.66	8025.87	2238.59	1343.64	-3215.26	0.591872	-0,75664282030297	Polymeric immunoglobulin receptor
116	279	P01635	-2.02671	0.1163	25996.3	44388.5	23791.8	46845.4	12319.4	9761.79	-18392.2	0.585655	-0,771878059909933	Immunoglobulin kappa chain variable 12-41 (Fragment)
117	875	Q9R0M4	-2.08723	0.11691	569.868	882.102	519.924	993.109	140.487	217.709	-312.234	0.646034	-0,630318464124354	Podocalyxin
118	376	P11276	2.22812	0.11852	593636	239498	474936	268737	250384	114430	354138	2.47867	1,3095667803641	Fibronectin
119	588	Q01149	2.21491	0.11891	3017.54	1741.13	3265.16	1602.09	904.604	421.877	1276.41	1.73309	0,793345845137358	Collagen alpha-2(I) chain
120	141	A0A140T8M3	-2.09907	0.11945	6723.64	12152.3	6787.45	12071.6	3849.38	2290.78	-5428.63	0.553283	-0,853911605536286	Immunoglobulin kappa chain variable 8-30 (Fragment)
121	23	A0A075B5N2	-2.33336	0.12355	4440.02	8780.59	4121.56	9295.48	975.909	3070.65	-4340.57	0.505663	-0,983750916297199	Protein Igkv6-29
122	73	A0A075B5U0	-2.05166	0.12424	425.072	1445.53	18.696	1377.82	736.246	447.327	-1020.46	0.29406	-1,76581769178402	Immunoglobulin heavy variable V1-12
123	165	A2AQ07	-2.03747	0.12458	2272.84	6683.29	3123.33	5200.84	1989	3178.24	-4410.45	0.340078	-1,55606068498566	Tubulin beta-1 chain
124	277	P01632	-2.12833	0.12473	19316.6	37265.2	16005.3	35895.3	6560.38	13050.6	-17948.6	0.518355	-0,947986651076486	Ig kappa chain V-I region S107A
125	379	P11499	2.00746	0.12517	4260.51	2095.8	3727.24	1984.58	1550.63	1041.12	2164.71	2.03288	1,02352732877307	Heat shock protein HSP 90-beta
126	211	G3X8T9	1.92018	0.12836	21401.5	16089.4	21444.3	17610.7	3594.47	3168.6	5312.16	1.33017	0,411606003331802	Serine (or cysteine) peptidase inhibitor, clade A, member 3N
127	369	P10605	2.33779	0.12859	8247.95	6109.59	7730.28	6145.36	1530.71	408.57	2138.37	1.35	0,432961048898881	Cathepsin B
128	864	Q9QWL7	-2.10122	0.12871	1734.74	4211.25	2119.46	3912.97	906.188	1829.26	-2476.52	0.411929	-1,27953271216777	Keratin, type I cytoskeletal 17
129	54	A0A075B5S1	-2.17104	0.12875	2529.53	5584.92	3295.75	5689.82	2246.65	945.71	-3055.39	0.452921	-1,14266791359498	Immunoglobulin heavy variable 9-1
130	287	P01749	-2.42382	0.12956	3572.45	6474.12	2772.41	6496.33	2044.76	344.131	-2901.67	0.551805	-0,857770648341637	Ig heavy chain V region 3
131	260	O88968	-1.99055	0.13486	2869.76	5692.61	2516.93	6667.29	1228.13	2127.19	-2822.85	0.504121	-0,988157914160561	Transcobalamin-2
132	751	Q8CIF4	2.25588	0.13564	1283.48	819.959	1234.87	690.474	95.3594	342.877	463.523	1.5653	0,646440171762546	Biotinidase
133	697	Q64374	2.37508	0.13637	2108.15	112.325	1535.42	18.696	1442.41	194.553	1995.82	18.7682	4,23022080761027	Regucalcin
134	879	Q9R1P0	2.01543	0.13661	7395.89	4784.23	7434.06	4231.05	1987.97	1041.87	2611.66	1.54589	0,628436355758092	Proteasome subunit alpha type-4
135	257	O88783	-2.02391	0.1396	27517.8	56383.1	23680.3	45096.9	10773	22230	-28865.3	0.48805	-1,03489909869342	Coagulation factor V
136	639	Q5F2I8	-1.84217	0.13989	3382.31	5468.34	3335.09	5417.58	1319.72	1450.92	-2086.03	0.618526	-0,693094067825252	Gamma heavy chain variable region (Fragment)
137	370	P10649	1.84613	0.14158	1987.62	506.249	1831.79	18.696	1078.32	876.848	1481.37	3.92616	1,97312080340653	Glutathione S-transferase Mu 1
138	655	Q61147	1.82028	0.14292	178657	142179	178955	154299	24968.2	24110.7	36477.5	1.25656	0,329479330262476	Ceruloplasmin
139	57	A0A075B5S3	-1.99834	0.14436	511.073	1720.42	699.839	1604.5	447.61	947.821	-1209.35	0.297062	-1,7511632219783	Immunoglobulin heavy variable 14-4
140	571	P97298	-1.82982	0.14493	5918.26	10812	6118.76	11552.9	2879.97	3628.18	-4893.76	0.547378	-0,869390935039082	Pigment epithelium-derived factor
141	148	A0A140T8N9	2.17753	0.14583	54631.6	31150	54036.9	30307	18065.7	4742.39	23481.6	1.75382	0,810502614088994	Immunoglobulin kappa variable 6-32 (Fragment)
142	666	Q61406	-2.21688	0.14598	6367.5	9883.56	6249.32	10410.8	581.638	2684.83	-3516.07	0.644251	-0,634305254659085	Complement factor H-related 1
143	848	Q9ET01	2.29362	0.14599	7763.62	1820.29	9815.11	1624.9	4462.94	475.265	5943.33	4.26505	2,09256168801912	Glycogen phosphorylase, liver form
144	33	A0A075B5P0	-2.26993	0.14742	10377	37875.5	10901.5	29012.8	2597.72	20821	-27498.5	0.273976	-1,86787629058289	Immunoglobulin kappa variable 3-2 (Fragment)
145	792	Q91VS7	2.30116	0.14766	7165.62	117.023	9333.5	18.696	5301.52	202.689	7048.59	61.2328	5,93623257776324	Microsomal glutathione S-transferase 1
146	139	A0A0U5BC76	2.15181	0.14986	45939.4	26777.3	43471.9	26482.8	14956.4	3769.52	19162.1	1.71561	0,778719924583508	MAb 6H10 light chain
147	79	A0A075B5U7	-2.21581	0.15064	70832.5	120485	57158.9	121277	38308.3	6237.27	-49652.9	0.587892	-0,766375787996318	Immunoglobulin heavy variable 1-22 (Fragment)
148	742	Q8C196	1.8666	0.15087	1590.2	344.17	1960.99	18.696	990.698	596.12	1246.03	4.6204	2,20801750207808	Carbamoyl-phosphate synthase [ammonia], mitochondrial
149	171	A2IXM7	-2.1389	0.1525	437.491	3722.93	161.426	2660.58	623.207	2586.48	-3285.44	0.117513	-3,08911319449468	Anti-CD30 moab Ki-4 scFv (Fragment)
150	869	Q9QZ83	-1.88165	0.15332	7143.8	16783.5	5347.85	14090	4269.63	7778.56	-9639.73	0.425643	-1,23228271736294	Gamma actin-like protein
151	195	D3YV64	-1.78594	0.15511	1522.03	2766.4	1825.03	3077.23	973.35	713.44	-1244.36	0.550186	-0,862007626042717	Extracellular matrix protein 1 (Fragment)
152	829	Q9CR57	2.22991	0.15551	2164.33	18.696	2455.59	18.696	1681.11	18.696	2164.33	115.764	6,95089169605866	Large ribosomal subunit protein eL14
153	599	Q02788	1.8724	0.15851	534.199	104.502	408.495	18.696	353.884	181.004	429.697	5.11183	2,35384126266945	Collagen alpha-2(VI) chain
154	364	P0CG49	-1.72765	0.16102	209.275	589.256	146.919	618.236	246.442	290.498	-379.982	0.355151	-1,49349715082037	Polyubiquitin-B
155	542	P62259	-1.92818	0.16446	140.443	897.865	18.696	807.451	243.255	635.406	-757.422	0.156419	-2,67651156802465	14-3-3 protein epsilon
156	194	C5H0E9	-1.84663	0.16492	2229.32	9092.29	1274.76	8059.22	2830.04	5781.67	-6862.96	0.245188	-2,02803711723615	small monomeric GTPase
157	123	A0A0B4J1K5	-2.07331	0.16675	53.5418	709.742	18.696	991.126	92.7372	540.291	-656.2	0.0754384	-3,72855628133743	Immunoglobulin lambda variable 3 (Fragment)
158	406	P15331	-1.68903	0.16901	44007.9	62925.6	40026.9	55496.5	12360.4	14952.1	-18917.7	0.699364	-0,515884869193635	Peripherin
159	153	A0A140T8P9	2.0085	0.17201	44726.9	17490.8	47402.1	20075.5	22989.5	4809.92	27236.1	2.55717	1,35454865937662	Immunoglobulin kappa variable 14-111 (Fragment)
160	142	A0A140T8M4	-1.98716	0.17488	184493	343605	186819	340996	28464.5	135733	-159113	0.536932	-0,897189206739596	Immunoglobulin kappa variable 8-19
161	158	A0A2K6EDJ7	1.74566	0.17524	21954.3	15931.8	23366.5	16443.9	5218.19	2911.6	6022.48	1.37802	0,462592175201325	Inter alpha-trypsin inhibitor, heavy chain 4
162	131	A0A0F7W6M8	-1.67186	0.17585	12838.5	24159.6	12681.5	19755.5	6987.54	9419.99	-11321.1	0.531405	-0,912117557544795	Ig Kappa Light chain (Fragment)
163	464	P29387	-1.88459	0.17606	648.286	2988.38	569.022	1874.98	691.334	2036.54	-2340.09	0.216936	-2,20466122871923	Guanine nucleotide-binding protein subunit beta-4
164	626	Q3UV17	-1.73279	0.17768	22380	38573.9	23086.2	32711.7	7876.53	14141.5	-16193.9	0.580184	-0,785417147423047	Keratin, type II cytoskeletal 2 oral
165	459	P28063	1.74338	0.17784	2567.08	1828.65	2440.17	1775.14	646.762	346.274	738.426	1.40381	0,489345711030602	Proteasome subunit beta type-8
166	533	P56395	2.01778	0.17793	5954.34	587.501	8393.48	789.547	4577.76	516.989	5366.83	10.135	3,34127694128052	Cytochrome b5
167	190	B5UB67	-1.77303	0.17859	13661.2	21476	17234.5	20444.5	6889.47	3288.78	-7814.79	0.636114	-0,652641672427559	EP3-1 light chain variable region (Fragment)
168	597	Q02257	-1.90349	0.17937	1576.48	2758.49	1572.3	2253.57	294.312	1034.5	-1182.01	0.571502	-0,807169922295625	Junction plakoglobin
169	489	P40124	-1.90553	0.17959	527.195	2423.65	706.381	2206.38	464.301	1660.09	-1896.45	0.217521	-2,20077297500197	Adenylyl cyclase-associated protein 1
170	74	A0A075B5U5	-1.82999	0.17992	2607.2	6498.08	1313.63	7223.88	3441.43	1310.86	-3890.87	0.401227	-1,31750871622521	Immunoglobulin heavy variable V1-19
171	734	Q8BHN3	1.65355	0.18146	3510.33	1944.93	3479.2	2084.68	946.079	1339.25	1565.4	1.80486	0,85188776047402	Neutral alpha-glucosidase AB
172	4	A0A075B5K1	-1.87205	0.18197	504.618	2320.58	536.089	1515.93	489.641	1607.23	-1815.96	0.217453	-2,20122234899549	Protein Igkv11-125
173	236	O35593	1.99993	0.18351	649.442	18.696	969.505	18.696	562.453	18.696	649.442	34.737	5,21424735956548	26S proteasome non-ATPase regulatory subunit 14
174	537	P58710	1.99996	0.18351	4047.4	18.696	6048.77	18.696	3505.23	18.696	4047.4	216.485	7,85397091041924	L-gulonolactone oxidase
175	243	O55022	1.99471	0.18423	2374.72	18.696	3412.17	18.696	2062.02	18.696	2374.72	127.018	7,08473148106524	Membrane-associated progesterone receptor component 1
176	611	Q06890	1.90599	0.18444	212485	180656	214848	172113	6538.79	28175.7	31829.2	1.17619	0,234116978237857	Clusterin
177	192	B9EIU2	-1.98734	0.18524	18.696	17281	18.696	24229.9	18.696	15061.1	-17281	0.00108188	-9,9480917068928	Complement C4-A
178	538	P59383	-1.98725	0.18525	18.696	1584.11	18.696	2220.51	18.696	1380.68	-1584.11	0.0118022	-6,500643384183	Leucine-rich repeat neuronal protein 4
179	882	Q9R1P4	1.66434	0.18555	6730.69	4742.66	7740.14	4596.11	1760.88	1086.14	1988.03	1.41918	0,505058912949639	Proteasome subunit alpha type-1
180	417	P17717	1.98155	0.18604	1844.85	18.696	2548.76	18.696	1612.56	18.696	1844.85	98.6763	6,72047864586717	UDP-glucuronosyltransferase 2B17
181	222	O08601	1.97848	0.18646	526.248	18.696	721.967	18.696	460.702	18.696	526.248	28.1476	4,91078905866817	Microsomal triglyceride transfer protein large subunit
182	240	O35955	-1.69238	0.18686	1504.88	1829.19	1526.99	1887.97	291.972	157.851	-324.308	0.822704	-0,2815544274547	Proteasome subunit beta type-10
183	174	A2NHM3	-1.67977	0.18693	114822	166041	123482	158339	26002	45969	-51219.1	0.691528	-0,532140371857114	If kappa light chain (Fragment)
184	671	Q61703	-1.5988	0.18798	185396	205546	189780	206186	13793.5	16918.5	-20149.4	0.901971	-0,14884687428088	Inter-alpha-trypsin inhibitor heavy chain H2
185	821	Q9CPR4	1.96425	0.18846	566.265	18.696	755.415	18.696	499.325	18.696	566.265	30.2881	5,01652439261068	Large ribosomal subunit protein uL22
186	707	Q6GQT1	1.958	0.18908	117081	19865.1	71444.8	19879.8	85953.5	2757.05	97216	5.8938	2,55919780334975	Alpha-2-macroglobulin-P
187	285	P01675	1.88133	0.1892	9956.13	6648.54	10238.5	5459.73	658.722	2973.03	3307.59	1.49749	0,582547782248001	Ig kappa chain V-VI region XRPC 44
188	62	A0A075B5S9	-1.68065	0.19005	13841.3	19707.6	12991.6	20793.4	5339.04	2836.37	-5866.29	0.702333	-0,509773112576474	Immunoglobulin heavy variable 9-4
189	457	P27656	-1.60863	0.19128	965.58	1760.04	728.954	1464.43	490.097	701.095	-794.456	0.548614	-0,866137300411623	Hepatic triacylglycerol lipase
190	92	A0A075B5X3	-1.69783	0.19135	9012.74	13570.7	9605.74	13686.2	4181.16	2034.44	-4557.97	0.664132	-0,590458450896915	Immunoglobulin heavy variable 1-64 (Fragment)
191	177	A6X935	1.83641	0.19146	105754	70945	123044	70607.3	31699	8545	34808.7	1.49064	0,575934466834023	Inter alpha-trypsin inhibitor, heavy chain 4
192	299	P01902	1.80637	0.19176	1468.23	951.583	1675.88	892.268	472.905	147.547	516.645	1.54293	0,625674865743389	H-2 class I histocompatibility antigen, K-D alpha chain
193	826	Q9CQN1	1.93561	0.19256	1733.91	18.696	2210.32	18.696	1551.56	18.696	1733.91	92.742	6,6309989411153	Heat shock protein 75 kDa, mitochondrial
194	783	Q8VCU1	1.93013	0.19335	1614.75	18.696	2042.47	18.696	1449.03	18.696	1614.75	86.3688	6,5282852386274	Carboxylesterase 3B
195	861	Q9QUM9	1.68042	0.19424	20689.5	15390.9	21216.5	15421.4	4902.52	2406.72	5298.61	1.34427	0,426822425421219	Proteasome subunit alpha type-6
196	623	Q3U3W5	-1.91599	0.19543	18.696	7295.75	18.696	9052.13	18.696	6595.35	-7295.75	0.00256259	-8,70403014592407	Protein arginine N-methyltransferase 9
197	898	Q9Z2W0	1.55895	0.19546	2054.39	1403.23	1902.13	1594.73	473.491	547.01	651.167	1.46405	0,549964734903313	Aspartyl aminopeptidase
198	359	P09103	1.90499	0.19667	6987.85	1581.63	8932.98	1560.91	4911.6	194.279	5406.23	4.41814	2,14343940035718	Protein disulfide-isomerase
199	152	A0A140T8P6	-1.63069	0.19838	23995.2	44636.5	21043.5	44993.6	10550.8	19218.7	-20641.3	0.537568	-0,895479842931049	Immunoglobulin kappa variable 12-46 (Fragment)
200	327	P06801	1.77403	0.1989	2097.57	1053.98	2234.73	1102.34	976.631	290.409	1043.59	1.99014	0,992871666312781	NADP-dependent malic enzyme
201	472	P32261	-1.54606	0.20154	371350	574635	323214	617139	138970	180425	-203285	0.646236	-0,629867326640474	Antithrombin-III
202	801	Q91XL1	1.7913	0.20155	123192	61590.1	110589	63655.3	57864	14132.2	61602.2	2.0002	1,00014146316014	Leucine-rich HEV glycoprotein
203	317	P05208	1.81255	0.20245	17016.6	2980.77	22353.1	4285.01	13160.4	2588.12	14035.9	5.70881	2,51318954468343	Chymotrypsin-like elastase family member 2A
204	325	P06684	1.59609	0.20384	148229	133743	154274	131404	13663.7	7773.24	14486.1	1.10831	0,148365000836903	Complement C5
205	695	Q63886	1.84972	0.20558	2646.97	18.696	3027.83	18.696	2478.58	18.696	2646.97	141.579	7,24131442564437	UDP-glucuronosyltransferase 1A1
206	769	Q8R084	1.84504	0.20633	5766.54	18.696	6560.52	18.696	5413.4	18.696	5766.54	308.437	8,36467946956915	UDP-glucuronosyltransferase
207	453	P26040	-1.51918	0.20696	369.997	1274.87	18.696	974.915	640.854	808.475	-904.87	0.290224	-1,78476106576605	Ezrin
208	825	Q9CQF9	1.57997	0.20746	5383.99	4331.02	5566.35	4340.37	1003.81	569.948	1052.98	1.24312	0,313971056803768	Prenylcysteine oxidase 1
209	553	P63260	-1.6719	0.20856	26415.6	57384.9	21461	43382.1	11334.3	30014.7	-30969.2	0.460324	-1,11927748008373	Actin, cytoplasmic 2
210	711	Q6LAL7	-1.52062	0.20933	905.851	1269.55	860.395	1147.32	244.663	334.298	-363.695	0.713523	-0,486967245568052	Beta-2-glycoprotein 1 (Fragment)
211	95	A0A075B5Y3	-1.71787	0.20962	11093.4	24988	7225.08	23171.9	13451.3	3914.32	-13894.6	0.443949	-1,17153548492653	Immunoglobulin heavy variable 1-80 (Fragment)
212	280	P01639	-1.54056	0.20997	6190.33	9546.84	6359.57	9893.4	3169.76	2047.8	-3356.5	0.648417	-0,625005662335951	Immunoglobulin kappa chain variable 9-120
213	755	Q8JZR0	1.81703	0.21085	477.939	18.696	526.542	18.696	455.585	18.696	477.939	25.5637	4,77187087307288	Long-chain-fatty-acid--CoA ligase 5
214	897	Q9Z2U1	1.52607	0.21102	8647.34	6010.39	8175.02	6064.59	1683.41	2474.55	2636.95	1.43873	0,52479796439309	Proteasome subunit alpha type-5
215	696	Q63918	-1.78689	0.21113	265.993	3704.36	18.696	2114.63	460.713	3300.85	-3438.37	0.0718054	-3,79976409934493	Caveolae-associated protein 2
216	576	P97872	1.80833	0.21228	1063.24	18.696	1159.81	18.696	1018.39	18.696	1063.24	56.8698	5,92543893489156	Flavin-containing monooxygenase 5
217	881	Q9R1P3	1.52291	0.21307	22226.2	16395.8	20199.1	15491.9	5532.45	3655.55	5830.38	1.3556	0,438934010915296	Proteasome subunit beta type-2
218	841	Q9DD20	1.79887	0.21385	11548.5	18.696	12463	18.696	11119.6	18.696	11548.5	617.701	9,36661325087573	Thiol S-methyltransferase TMT1B
219	124	A0A0B4J1M0	-1.59503	0.21401	2540.08	6465.75	639.353	6753.89	3859.12	1810.93	-3925.66	0.392852	-1,34794230876765	Immunoglobulin heavy variable 1-77
220	241	O54819	1.50065	0.21508	2584.92	1976.73	2256.65	1800.74	571.139	408.128	608.19	1.30767	0,387003265320654	Tissue factor pathway inhibitor
221	703	Q64727	-1.73572	0.21675	1514.72	4669.77	1794.86	3813.79	569.979	3096.35	-3155.05	0.324367	-1,62430265938113	Vinculin
222	108	A0A0A6YYE7	-1.4753	0.21766	2010.36	3501.9	1588.4	3543.89	1089.69	1370.76	-1491.54	0.574076	-0,800686387206542	Immunoglobulin kappa variable 4-57 (Fragment)
223	328	P06909	1.73203	0.21907	309448	259806	286294	260695	48996.1	7982.97	49641.5	1.19107	0,252259561133593	Complement factor H
224	452	P26039	-1.71012	0.22141	4344.85	17340.2	5225.63	12154.1	2381.16	12944.8	-12995.3	0.250565	-1,99674078447505	Talin-1
225	114	A0A0B4J1I4	-1.49777	0.22172	143.007	547.297	18.696	486.335	247.695	396.524	-404.29	0.261297	-1,93624001453569	Immunoglobulin kappa chain variable 4-72 (Fragment)
226	220	O08529	-1.51487	0.2238	84.0147	347.518	18.696	212.404	145.518	263.808	-263.503	0.241756	-2,04837450092247	Calpain-2 catalytic subunit
227	760	Q8K1B8	-1.73134	0.22435	1830.01	12205.2	2133.88	7708.04	715.036	10354.8	-10375.2	0.149936	-2,73757775678184	Fermitin family homolog 3
228	330	P07356	-1.71845	0.22464	54.6528	878.578	18.696	998.873	94.6614	825.034	-823.925	0.062206	-4,00680286451801	Annexin A2
229	889	Q9Z0M9	1.57467	0.22562	3285.23	2367.59	3438.29	1883.81	377.993	935.893	917.631	1.38758	0,472570456977239	Interleukin-18-binding protein
230	589	Q01237	1.52049	0.22745	6735.35	4669.1	6239.23	5464.17	1053.21	2104.96	2066.25	1.44254	0,528607001861811	3-hydroxy-3-methylglutaryl-coenzyme A reductase
231	814	Q924Q3	-1.59794	0.22982	29104.7	51516.4	38518.9	48597.9	23122.7	7447.91	-22411.6	0.564961	-0,823776802627932	VH186.2-D-J-C mu protein (Fragment)
232	405	P15327	1.49778	0.23169	722.563	258.246	582.119	288.179	477.965	244.657	464.317	2.79796	1,4843760856767	Bisphosphoglycerate mutase
233	503	P47911	1.57233	0.23324	2858.8	598.73	3583.91	285.221	2356.68	802.79	2260.07	4.77478	2,25543312710066	Large ribosomal subunit protein eL6
234	828	Q9CR35	1.68721	0.23331	6816.26	786.156	4890.73	748.384	6186.59	215.846	6030.1	8.67036	3,11609188920833	Chymotrypsinogen B
235	590	Q01279	1.4016	0.23382	161687	127712	165663	144327	30407.2	28951.3	33975.2	1.26603	0,340310799063821	Epidermal growth factor receptor
236	731	Q8BH00	1.67861	0.23523	618.362	18.696	580.659	18.696	638.05	18.696	618.362	33.0746	5,14349777708711	2-aminomuconic semialdehyde dehydrogenase
237	550	P63001	-1.49252	0.23528	2818.26	7632.5	3978.47	4815.28	2453.34	5019.38	-4814.24	0.369245	-1,43735064463468	Ras-related C3 botulinum toxin substrate 1
238	437	P21180	-1.39482	0.23687	23632.5	28694.7	21494.2	26242.1	4120.02	4747.75	-5062.23	0.823583	-0,28001321812867	Complement C2
239	619	Q3TCF1	1.57341	0.23836	225427	80733.9	138747	86364.9	152919	44571.9	144694	2.79223	1,4814169059705	Fibronectin
240	128	A0A0B4J1N0	-1.48883	0.23854	1718.18	2605.68	1622.75	2724.5	935.866	436.081	-887.496	0.659399	-0,600776667364261	Immunoglobulin heavy variable 1-76
241	700	Q64458	1.64796	0.24113	1360.54	18.696	1230.56	18.696	1429.96	18.696	1360.54	72.7717	6,28115210197853	Cytochrome P450 2C29
242	523	P51910	1.43763	0.24325	30186.7	23601.1	26319.8	24211.1	6957.94	3813.11	6585.59	1.27904	0,355058917781777	Apolipoprotein D
243	752	Q8CIM7	1.63671	0.24333	3078.42	18.696	2745.37	18.696	3257.74	18.696	3078.42	164.656	7,45916305979309	Cytochrome P450 2D26
244	723	Q7TPR4	-1.39309	0.24359	1619.56	3354.72	1534.7	3068.21	1242.13	1763.88	-1735.16	0.48277	-1,05059114707775	Alpha-actinin-1
245	273	P01590	1.63361	0.24395	374.117	18.696	332.336	18.696	396.66	18.696	374.117	20.0105	4,41853375121028	Interleukin-2 receptor subunit alpha
246	436	P21107	-1.49828	0.2442	1649.55	5467.12	1722.81	3839.94	1614.16	4107.43	-3817.57	0.301722	-1,72871042025906	Tropomyosin alpha-3 chain
247	565	P70389	1.51993	0.24432	28761.9	24606	28875.7	26658.3	1549.41	4475.18	4155.84	1.1689	0,225145872016953	Insulin-like growth factor-binding protein complex acid labile subunit
248	767	Q8K5B2	1.62443	0.24578	250.854	18.696	220.247	18.696	267.473	18.696	250.854	13.4175	3,84189212247793	Multiple coagulation factor deficiency protein 2 homolog
249	729	Q80ZA4	1.39432	0.2458	1207.15	904.514	1245.38	915.12	207.607	313.421	302.638	1.33459	0,416392784560976	Fibrocystin-L
250	490	P40240	-1.55707	0.24632	734.521	5482.94	18.696	3174.98	1272.23	5126.53	-4748.42	0.133965	-2,90007409050857	CD9 antigen
251	815	Q99JI6	-1.58164	0.24771	956.989	5238.29	1081.65	3116.75	794.301	4620.67	-4281.3	0.182691	-2,45251980230656	Ras-related protein Rap-1b
252	770	Q8R0I8	1.40543	0.24812	43880.4	38224.7	46813.7	38146.4	6003.02	3541.99	5655.7	1.14796	0,199071829716543	BC026782 protein
253	189	B2RX12	1.34855	0.24963	10864.4	6261.67	9991.58	3873.67	3934.7	4412	4602.75	1.73507	0,794991071539717	ATP-binding cassette sub-family C member 3
254	3	A0A075B5K0	1.44548	0.25016	27787	19796.6	27521.7	17897.8	3983.25	8706.65	7990.4	1.40363	0,489158358344502	Immunoglobulin kappa variable 14-126 (Fragment)
255	229	O09061	1.36772	0.25085	10777.7	7442.7	9979.69	6702.64	3457.27	2425.68	3334.99	1.44809	0,53415064697374	Proteasome subunit beta type-1
256	790	Q91V92	1.59018	0.25091	2292.04	777.238	1631.58	745.44	1643.65	143.984	1514.81	2.94896	1,56020687032997	ATP-citrate synthase
257	625	Q3UMC0	1.5519	0.2525	5376.86	582.719	3354.27	18.696	5254.62	1009.3	4794.14	9.2272	3,20589256888598	ATPase family gene 2 protein homolog A
258	471	P32020	1.59031	0.25273	1139.82	18.696	956.939	18.696	1241.41	18.696	1139.82	60.9662	6,02578517508049	Sterol carrier protein 2
259	504	P48036	-1.55863	0.25329	580.013	4073.94	500.402	2006.25	623.641	3832.25	-3493.92	0.142372	-2,81226621175866	Annexin A5
260	373	P11087	1.54784	0.25409	5325.96	2917.58	6439.9	3139.77	2650.83	486.011	2408.38	1.82547	0,868270872790064	Collagen alpha-1(I) chain
261	558	P68510	-1.56051	0.25463	204.009	2552.92	18.696	1350.88	353.354	2583.06	-2348.91	0.079912	-3,64544367558962	14-3-3 protein eta
262	357	P08883	-1.51819	0.25504	935.987	2399.91	18.696	2593.66	1621.18	401.451	-1463.93	0.390009	-1,35842206010277	Granzyme F
263	207	F6YQT7	-1.33057	0.25574	2621.28	6795.94	476.6	4986.94	4134.31	3526.9	-4174.66	0.385712	-1,37440399331134	Lipase member H
264	239	O35945	1.5614	0.25882	341.365	18.696	275.412	18.696	378.673	18.696	341.365	18.2587	4,28635902297263	Aldehyde dehydrogenase, cytosolic 1
265	353	P08228	1.46832	0.25976	3658.1	1290.57	3898.02	1430.26	2662.82	841.988	2367.53	2.83448	1,50308623741131	Superoxide dismutase [Cu-Zn]
266	110	A0A0B4J1H6	1.55015	0.26036	21916.2	11372.1	17779.1	11722.4	11759.6	715.445	10544.1	1.92719	0,946495939792716	Immunoglobulin kappa chain variable 2-137 (Fragment)
267	256	O88451	1.54919	0.26145	3996.33	18.696	3168.63	18.696	4468.06	18.696	3996.33	213.753	7,8356503285437	Retinol dehydrogenase 7
268	511	P50172	1.50214	0.26346	2616.3	294.85	2593.86	18.696	2627.6	510.696	2321.45	8.87332	3,14947411897035	11-beta-hydroxysteroid dehydrogenase 1
269	595	Q02013	-1.44135	0.26381	139.643	764.139	18.696	371.326	241.869	710.401	-624.496	0.182746	-2,4520895753687	Aquaporin-1
270	835	Q9D9T8	1.53823	0.26384	494.45	18.696	385.851	18.696	556.75	18.696	494.45	26.4468	4,82086918207287	EF-hand domain-containing protein 1
271	481	P35505	1.49005	0.26396	1488.61	188.586	724.783	18.696	1475.43	326.641	1300.02	7.89352	2,980668164125	Fumarylacetoacetase
272	782	Q8VCT4	1.53577	0.26438	2195.25	18.696	1706.89	18.696	2475.83	18.696	2195.25	117.418	6,97136232436138	Carboxylesterase 1D
273	721	Q7TMM9	-1.31181	0.26611	3365.98	5860.03	3513.47	4630.49	1930.74	2667.61	-2494.05	0.574396	-0,799882145026016	Tubulin beta-2A chain
274	798	Q91X79	1.46572	0.26626	2719.62	896.591	2676.61	1067.92	2085.59	539.686	1823.03	3.03329	1,6008814038391	Chymotrypsin-like elastase family member 1
275	14	A0A075B5L5	1.47252	0.26687	5985.77	3547.86	6265.92	2372.35	656.033	2791.53	2437.91	1.68715	0,754588686759561	Immunoglobulin kappa variable 4-86
276	643	Q5U472	-1.3843	0.26809	1049.15	2278.53	940.974	1474.88	618.699	1408.29	-1229.37	0.460452	-1,11887831055674	Igh protein
277	689	Q62351	-1.42684	0.26973	9082.25	13762.1	8224.16	12292.5	1727.73	5411.83	-4679.89	0.659945	-0,599583176676276	Transferrin receptor protein 1
278	476	P34914	1.51104	0.26989	574.284	18.696	430.166	18.696	658.283	18.696	574.284	30.717	5,03681073954724	Bifunctional epoxide hydrolase 2
279	175	A2NW55	1.47188	0.27207	31777.5	8013.12	25079.8	7040.19	27547.9	4812.2	23764.4	3.96569	1,98757088528067	E8 variable heavy chain (Fragment)
280	834	Q9D8E6	1.4771	0.27254	2073.43	377.398	2308	229.814	1966.66	295.69	1696.03	5.49401	2,45785825375019	Large ribosomal subunit protein uL4
281	730	Q810I7	1.35305	0.27284	84872	20499.8	116032	18.696	74361.2	35506.7	64372.2	4.14014	2,04968016681876	Apolipoprotein A-IV
282	858	Q9JLJ2	-1.25837	0.27706	2894.52	3938.15	3184.03	3453.95	976.831	1053.21	-1043.63	0.734995	-0,444192996809905	4-trimethylaminobutyraldehyde dehydrogenase
283	744	Q8C2Q3	1.40879	0.27741	13071.5	5145.53	8414.07	4824.1	9360.43	2709.33	7925.93	2.54035	1,34502828615599	RNA-binding protein 14
284	135	A0A0N4SVU1	-1.25696	0.28242	2486.51	5118.59	3532.26	6171.97	2162.42	2911.78	-2632.08	0.48578	-1,04162362754984	Predicted gene 7298
285	231	O09164	1.23985	0.28331	3682.73	2684.06	3205.12	2506.06	1030.28	940.703	998.671	1.37208	0,456359597599856	Extracellular superoxide dismutase [Cu-Zn]
286	549	P62962	-1.43765	0.28341	1226.58	7411.95	797.515	3978.23	943.662	7392.01	-6185.36	0.165488	-2,59520568288613	Profilin-1
287	580	P99026	1.34958	0.28553	2999.48	1953.79	3037.44	1808.37	1261.04	459.209	1045.7	1.53522	0,618441365140834	Proteasome subunit beta type-4
288	113	A0A0B4J1I3	1.25294	0.28579	982.753	457.285	762.174	556.15	594.968	416.743	525.468	2.1491	1,10373412376309	Immunoglobulin kappa variable 4-74 (Fragment)
289	16	A0A075B5M1	-1.38928	0.28584	8567.4	13181.3	9774.01	12536.3	5574.01	1421.2	-4613.95	0.649964	-0,62156863551472	Immunoglobulin kappa variable 4-63
290	722	Q7TNZ4	1.27354	0.28898	7185.23	5417.25	6940.56	5403.68	2099.14	1172.72	1767.98	1.32636	0,407474878508895	Phosphatidylinositol-glycan-specific phospholipase D
291	251	O70503	1.23692	0.28906	844.364	274.321	1195.39	18.696	641.412	475.138	570.043	3.07802	1,62200096734192	Very-long-chain 3-oxoacyl-CoA reductase
292	447	P24456	1.42136	0.29081	5858.34	144.808	3896.77	18.696	6957.94	250.815	5713.53	40.4559	5,33827865682417	Cytochrome P450 2D10
293	691	Q62469	-1.40385	0.29088	1023.35	2915.76	1209.92	2055.21	332.801	2310.97	-1892.4	0.350974	-1,51056452137471	Integrin alpha-2
294	183	A8DUL0	1.38749	0.29104	3567.41	654.986	3573.22	545.796	3564.51	715.854	2912.42	5.44654	2,44534090912265	Beta-globin
295	510	P49722	1.26012	0.29107	5621.63	3666.81	4934.31	2942.36	2319.01	1357.12	1954.82	1.53311	0,616462650188072	Proteasome subunit alpha type-2
296	404	P15105	1.41548	0.29193	11016.6	1010.69	5684.3	906.339	12226.6	647.373	10005.9	10.9001	3,4462713430104	Glutamine synthetase
297	20	A0A075B5M7	-1.34632	0.29314	11360.1	23703.4	13001	15317.4	4547.27	15214.8	-12343.3	0.479261	-1,06111534042333	Immunoglobulin kappa variable 5-39
298	48	A0A075B5R5	-1.39781	0.29316	44140	137540	44953.4	76776.4	15104	114744	-93400.4	0.320924	-1,63969614733692	Immunoglobulin heavy variable 4-1 (Fragment)
299	831	Q9D1R7	1.24205	0.29376	3785.7	2420.73	3926.89	2389.01	1612.15	1012.01	1364.97	1.56387	0,645118128374822	Isoform 3 of Interferon alpha/beta receptor 2
300	592	Q01730	-1.37645	0.294	840.705	3675.71	676.208	2049.49	699.63	3498.13	-2835.01	0.228719	-2,12835219816285	Ras suppressor protein 1
301	552	P63101	-1.38641	0.29494	2949.97	12730.6	3364.56	6894.66	1821.13	12082.5	-9780.6	0.231723	-2,10952590021028	14-3-3 protein zeta/delta
302	155	A0A140T8Q3	-1.35652	0.29557	12639.9	16873.1	12275.1	18568.5	1281.56	5250.94	-4233.2	0.749115	-0,416740191178616	Immunoglobulin kappa variable 6-17 (Fragment)
303	99	A0A075B677	1.2184	0.29668	14131.2	9578.19	16960.2	9024.52	5276.82	3748.13	4553.05	1.47536	0,56106348478732	Immunoglobulin kappa variable 4-53
304	389	P13020	-1.20792	0.29683	123287	160131	134724	178986	41416	32800	-36844	0.769914	-0,377231470172446	Gelsolin
305	839	Q9DC11	-1.20102	0.29734	1022.98	1834.2	1023.52	2336.71	763.527	886.39	-811.218	0.557726	-0,842370953339627	Plexin domain-containing protein 2
306	200	E9Q557	-1.25041	0.29771	1534.87	2489.51	1818.08	2014.51	629.741	1162.78	-954.638	0.616535	-0,697744576228598	Desmoplakin
307	607	Q05816	-1.30802	0.29992	3890.92	7273.53	4253.79	6509.9	1438.38	4241.96	-3382.62	0.534942	-0,902545730168496	Fatty acid-binding protein 5
308	498	P46412	1.29072	0.30078	68903.6	50575.3	64746.7	44472.3	8743.93	22988.5	18328.3	1.3624	0,446146268460174	Glutathione peroxidase 3
309	51	A0A075B5R7	1.37446	0.30219	63994	23019.2	52608.9	23222.7	51537.7	3169.33	40974.8	2.78003	1,4750980218121	Immunoglobulin heavy variable 14-2 (Fragment)
310	46	A0A075B5Q5	1.25566	0.30269	458.303	270.434	427.519	390.85	109.943	234.67	187.87	1.6947	0,761027559784432	Immunoglobulin heavy variable 2-9 (Fragment)
311	5	A0A075B5K2	-1.22292	0.30293	31511.4	51380	35109.5	56358.3	14256.5	24261.7	-19868.6	0.613301	-0,705332530731564	Immunoglobulin kappa chain variable 9-124
312	649	Q60790	-1.26299	0.30306	108.014	446.028	18.696	493.91	187.086	424.119	-338.014	0.242169	-2,04591585142855	Ras GTPase-activating protein 3
313	292	P01845	1.30027	0.30326	7377.45	3191.3	9725.17	2974.73	5298.14	1739.1	4186.15	2.31174	1,20897968470713	Ig lambda-3 chain C region
314	50	A0A075B5R6	1.37013	0.30342	27814.2	12808	18313.8	13132.3	18938.4	1095.82	15006.2	2.17163	1,11877841955221	Immunoglobulin heavy variable 11-1 (Fragment)
315	254	O88200	1.30801	0.30373	7946.45	5457.53	8457.01	5864.27	3155.93	949.925	2488.92	1.45605	0,542063059591204	C-type lectin domain family 11 member A
316	896	Q9Z2U0	1.18582	0.30426	10356.9	7680.92	9212.39	7164.43	3053.15	2440.5	2676.01	1.3484	0,431245265266544	Proteasome subunit alpha type-7
317	817	Q99KA4	-1.34696	0.30476	3655.52	5670.24	2784.11	5563.43	2557.93	410.839	-2014.71	0.644686	-0,633331096168616	Igh protein
318	675	Q61739	-1.35901	0.30563	170.793	1623.06	233.48	662.791	149.644	1844.85	-1452.27	0.105229	-3,24840160077185	Integrin alpha-6
319	740	Q8BTM8	-1.32795	0.30709	6419.21	20537.4	7413.34	12377.5	3618.42	18055.4	-14118.2	0.312563	-1,6777829187713	Filamin-A
320	358	P09055	-1.3304	0.30776	2906.15	6494.16	3086.27	4059.68	839.27	4595.22	-3588.01	0.447503	-1,16003203673387	Integrin beta-1
321	870	Q9QZI9	-1.31375	0.30848	976.767	2508.55	1104.9	1597.73	456.448	1967.25	-1531.78	0.389375	-1,36076599984189	Serine incorporator 3
322	413	P16460	1.34351	0.30866	11284.2	838.169	6156.9	18.696	13388.5	1451.75	10446.1	13.4629	3,75092232844486	Argininosuccinate synthase
323	658	Q61207	1.18367	0.30914	7831.29	6749.12	8460.84	6695.2	1297.47	907.813	1082.17	1.16034	0,214550778187996	Prosaposin
324	799	Q91X83	1.35077	0.3093	1286.6	18.696	713.25	18.696	1649.77	18.696	1286.6	68.8169	6,20053887356037	S-adenosylmethionine synthase isoform type-1
325	556	P68368	-1.18972	0.31022	10119.9	17414.2	11609.6	12707.3	5751.72	8926.95	-7294.32	0.581127	-0,783073718442287	Tubulin alpha-4A chain
326	232	O09173	1.29746	0.31045	1863.63	304.827	1008.26	18.696	2012.85	527.975	1558.8	6.11374	2,61205528474316	Homogentisate 1,2-dioxygenase
327	270	P00920	1.22096	0.31103	7843.78	5239.04	9168.73	5862.82	3307.26	1647.89	2604.74	1.49718	0,582246178163517	Carbonic anhydrase 2
328	150	A0A140T8P3	-1.20253	0.31115	1094.25	1777.33	709.012	1519.3	855.014	486.757	-683.075	0.615673	-0,699763260744369	Immunoglobulin kappa chain variable 15-103 (Fragment)
329	339	P07758	-1.15779	0.31164	1289.67	2384.73	1867.58	2333.83	1118.89	1196.58	-1095.06	0.540805	-0,886820826876103	Alpha-1-antitrypsin 1-1
330	100	A0A075B680	-1.16048	0.31202	9673.58	11152.9	9015.7	10580.4	1685.1	1426.55	-1479.27	0.867364	-0,20529103180424	Immunoglobulin heavy variable 1-62-2
331	395	P13609	1.32885	0.3124	11004.7	1992.86	8912.86	2257.25	11670.9	1327.78	9011.81	5.52205	2,46520452994223	Serglycin
332	59	A0A075B5S5	-1.19977	0.31247	355.116	844.356	18.696	1035.84	615.079	347.167	-489.239	0.420577	-1,24955935279955	Immunoglobulin heavy variable 7-4
333	536	P58252	1.33744	0.31289	813.966	18.696	437.188	18.696	1054.13	18.696	813.966	43.5369	5,54001526566025	Elongation factor 2
334	258	O88844	1.33095	0.31435	787.875	21.3106	455.011	18.696	996.896	36.911	766.564	36.971	5,20832340201437	Isocitrate dehydrogenase [NADP] cytoplasmic
335	286	P01741	-1.25839	0.3151	1249.53	4066.14	1287.24	2354.42	1231.1	3676.14	-2816.62	0.3073	-1,70227923004496	Ig heavy chain V region
336	430	P19157	1.3062	0.31584	8222.03	1306.67	3862.77	704.07	9049.4	1481.71	6915.36	6.29236	2,65360118880217	Glutathione S-transferase P 1
337	41	A0A075B5Q0	-1.15987	0.31601	11945.1	16688.2	10676.8	15081.5	5713.73	4185.8	-4743.09	0.715782	-0,482408651709984	Immunoglobulin heavy variable 5-6 (Fragment)
338	253	O88186	-1.31994	0.31685	380.84	8583.11	18.696	3081.99	659.634	10742.9	-8202.27	0.0443708	-4,494244934573	Platelet glycoprotein IX
339	343	P07759	1.22408	0.31811	665.294	219.867	911.879	182.777	582.553	240.567	445.427	3.02589	1,59735939965662	Serine protease inhibitor A3K
340	212	G3X982	1.31476	0.31911	615.629	18.696	312.291	18.696	811.022	18.696	615.629	32.9284	5,1371063289332	Aldehyde oxidase 3
341	425	P18760	-1.28833	0.32041	1395.6	3631.09	1429.49	2754.91	508.867	2962.03	-2235.49	0.384348	-1,37951659921119	Cofilin-1
342	121	A0A0B4J1J6	1.2722	0.32056	6641.59	3423.81	4200.72	3051.23	4268.1	987.645	3217.78	1.93982	0,955924959723427	Immunoglobulin heavy variable 10-1 (Fragment)
343	305	P03953	1.14841	0.32056	16790.7	11773	17047.5	14229.6	6131.3	4435.93	5017.67	1.4262	0,512176753594219	Complement factor D
344	424	P18572	-1.27787	0.32278	1046.16	2884.58	1135.6	2298.58	444.669	2451.84	-1838.42	0.362674	-1,4632560851632	Basigin
345	350	P08113	1.26905	0.32426	5619.91	3903.75	5031.81	4048.27	2298.25	452.014	1716.16	1.43962	0,525685447369993	Endoplasmin
346	771	Q8R0Y6	1.29565	0.32434	21733.4	3558.41	11284.2	3717.41	24289.3	601.565	18175	6.1076	2,61060571694292	Cytosolic 10-formyltetrahydrofolate dehydrogenase
347	242	O54890	-1.27858	0.32455	1684.11	8874.92	2479.78	4023.69	1459.22	9631.26	-7190.81	0.189761	-2,39774396232988	Integrin beta-3
348	843	Q9EQI5	1.26847	0.32788	16906.9	5909.19	21272.6	6831.38	14861.1	2158.24	10997.7	2.86113	1,51658336259445	Chemokine subfamily B Cys-X-Cys
349	757	Q8K0D2	1.11518	0.32864	5534.18	4490.21	5970.09	4564.88	1232.08	1054.09	1043.97	1.2325	0,301587653174657	Factor VII-activating protease
350	105	A0A0A6YXA5	-1.13225	0.32956	8897.72	15531.2	5700.25	10713.2	5610.21	8455.65	-6633.53	0.572892	-0,80366595714639	Immunoglobulin heavy variable 1-15 (Fragment)
351	762	Q8K1I3	-1.2154	0.33032	15587.1	20236.4	15904.6	16746.2	1998.63	6316.92	-4649.21	0.770255	-0,376592747547008	Secreted phosphoprotein 24
352	868	Q9QXF8	1.18693	0.33049	2247.31	692.829	1206.31	420.382	2098.25	861.974	1554.48	3.24367	1,69762680632722	Glycine N-methyltransferase
353	820	Q99P58	-1.14571	0.33086	327.562	1085.4	18.696	785.903	567.354	995.333	-757.837	0.301789	-1,72838682433824	Ras-related protein Rab-27B
354	255	O88342	-1.26816	0.33238	18.696	616.404	18.696	273.608	18.696	841.881	-616.404	0.0303308	-5,1389218067069	WD repeat-containing protein 1
355	247	O70165	-1.13958	0.33272	60639	76114.7	59124	72639.5	11719.4	20394.3	-15475.8	0.796678	-0,327930815666968	Ficolin-1
356	667	Q61503	-1.1236	0.33283	4021.28	5426.25	3426.04	5482.8	1805.77	1195.78	-1404.97	0.741078	-0,432301972573694	5'-nucleotidase
357	60	A0A075B5S6	-1.19958	0.33317	84.1915	398.075	18.696	176.538	145.824	429.111	-313.884	0.211496	-2,24129504487543	Immunoglobulin heavy variable 3-1 (Fragment)
358	233	O35490	1.24782	0.33606	16938.4	1307.47	5752.91	18.696	21578.2	2264.61	15631	12.9551	3,6954484482156	Betaine--homocysteine S-methyltransferase 1
359	458	P27773	1.22515	0.3364	2574.72	1474.57	3431.56	1410.51	1521.56	322.37	1100.15	1.74609	0,80412454601428	Protein disulfide-isomerase A3
360	684	Q62009	1.13502	0.33703	7626.15	5849.74	8241.74	6313.58	2385.19	1288.19	1776.41	1.30367	0,38258225192806	Periostin
361	725	Q80W93	1.13305	0.33834	18614.7	15621.9	17354.6	16399	4038.08	2150.63	2992.86	1.19158	0,252877094435887	Hydrocephalus-inducing protein
362	621	Q3TP59	1.23094	0.33864	94349.7	22446.2	72664.6	18135.4	100003	15356.9	71903.5	4.20338	2,07154912923578	TSP C-terminal domain-containing protein (Fragment)
363	88	A0A075B5W5	1.2341	0.33871	3693.36	1825.87	2782.06	1838.08	2597.3	351.805	1867.5	2.0228	1,0163547638043	Immunoglobulin heavy variable V1-54 (Fragment)
364	777	Q8VC30	1.24173	0.3392	1849.83	97.1741	513.918	18.696	2438.92	168.31	1752.65	19.0362	4,2506748027422	Triokinase/FMN cyclase
365	298	P01899	1.10513	0.33936	8576.71	7745.71	8251.27	8186.67	724.458	1082.32	830.993	1.10728	0,147025659431601	H-2 class I histocompatibility antigen, D-B alpha chain
366	456	P27600	-1.23521	0.34045	263.849	3887.98	18.696	2053.2	456.999	5061.26	-3624.13	0.0678627	-3,88123791041493	Guanine nucleotide-binding protein subunit alpha-12
367	574	P97399	1.18686	0.34064	897.429	642.245	890.87	715.604	108.568	356.229	255.185	1.39733	0,482675348041698	Dentin sialophosphoprotein
368	249	O70435	1.08136	0.34103	3295.07	2584	3322.46	2230.8	847.745	760.616	711.071	1.27518	0,350703566075675	Proteasome subunit alpha type-3
369	867	Q9QXD6	1.23044	0.34306	4433.24	176.864	1183.28	18.696	5983.74	306.337	4256.37	25.0658	4,64765037742506	Fructose-1,6-bisphosphatase 1
370	362	P09803	1.13525	0.34369	2819.75	2025.68	2930.44	2412.06	506.933	1100.35	794.068	1.392	0,477159549780866	Cadherin-1
371	11	A0A075B5L1	-1.15626	0.34475	11335.9	16585.1	7953.21	16756	7374.03	2730.19	-5249.21	0.683499	-0,548989553547187	Immunoglobulin kappa variable 10-94 (Fragment)
372	885	Q9WVA4	-1.21867	0.34523	728.068	2620.57	744.63	1448.75	261.183	2677.03	-1892.5	0.277828	-1,84773670644759	Transgelin-2
373	842	Q9EP89	1.07037	0.34559	5353.07	4349.77	4784.65	4483.93	1216.73	1074.89	1003.3	1.23066	0,299427758104268	Serine beta-lactamase-like protein LACTB, mitochondrial
374	665	Q61405	-1.07453	0.34716	14415.6	18174.1	12853.1	20163	3659.81	4827.94	-3758.45	0.793197	-0,334248440500207	Complement factor H-related 2
375	269	P00688	1.10395	0.34806	1415.95	633.114	993.794	738.37	1078.57	587.6	782.84	2.23649	1,16123726460867	Pancreatic alpha-amylase 2a5
376	860	Q9QUM0	-1.20619	0.34846	4532.9	19019.6	5861.59	8881.64	2333.52	20671.1	-14486.7	0.238329	-2,06897625938434	Integrin alpha-IIb
377	439	P21981	1.07327	0.34873	1115.41	578.033	729.634	761.48	700.245	511.601	537.378	1.92967	0,948352728194568	Protein-glutamine gamma-glutamyltransferase 2
378	193	C0HKE1	-1.20997	0.34989	18.696	454.582	18.696	163.741	18.696	650.725	-454.582	0.0411279	-4,69958499651131	Histone H2A type 1-B/E
379	47	A0A075B5R0	-1.13029	0.35178	12706.7	19649.8	8068.73	20031.6	9906.78	3880.29	-6943.11	0.646657	-0,628927640452543	Immunoglobulin heavy variable 5-16
380	887	Q9WVJ3	1.10859	0.35275	10684	7873.39	12438.7	8330.1	3978.35	1859.05	2810.61	1.35698	0,440394893897591	Carboxypeptidase Q
381	805	Q91Z05	-1.0536	0.35277	2798.2	4160.63	1831.55	3719.64	1699.47	1458.87	-1362.43	0.672542	-0,572304418462622	Ighg protein
382	793	Q91WP0	1.05236	0.35309	54816.4	45652.4	52530.4	41708.7	11387.2	9890.74	9164.07	1.20074	0,263918767118208	Mannan-binding lectin serine protease 2
383	534	P56400	-1.19042	0.35381	3902.29	22588.4	3728.74	7479.58	2817.09	27041.9	-18686.1	0.172756	-2,53318894891543	Platelet glycoprotein Ib beta chain
384	289	P01837	-1.18668	0.35527	564039	739184	456595	740859	254431	24814.6	-175145	0.763057	-0,390138088987803	Immunoglobulin kappa constant
385	479	P35441	1.15993	0.35895	208343	58001.2	160300	53721.2	220574	41776.8	150342	3.59205	1,84480865778125	Thrombospondin-1
386	429	P19096	1.17362	0.36069	7198.03	1853.81	4070.24	1667.97	7873.72	459.72	5344.22	3.88283	1,95710961889533	Fatty acid synthase
387	226	O08712	1.02792	0.36247	3835.93	2090.12	4813.74	2309.77	2167	1989.41	1745.82	1.83527	0,87599412121338	Tumor necrosis factor receptor superfamily member 11B
388	234	O35516	1.0299	0.36285	775.961	548.867	806.006	529.003	292.369	245.73	227.095	1.41375	0,499529389968655	Neurogenic locus notch homolog protein 2
389	409	P16015	1.08798	0.36431	2269.54	920.183	1227.18	1127.38	1978.78	836.068	1349.35	2.4664	1,30240579917436	Carbonic anhydrase 3
390	857	Q9JL99	-1.15278	0.36548	518.485	3305.68	592.069	1456.67	485.89	4159.49	-2787.2	0.156847	-2,67257309949139	C-type lectin domain family 1 member B
391	687	Q62159	-1.03008	0.36557	198.721	541.245	18.696	290.56	344.195	461.785	-342.524	0.367155	-1,44553756846357	Rho-related GTP-binding protein RhoC
392	657	Q61176	1.15059	0.36589	6859.1	2109.13	3159.57	1886.64	7096.44	876.656	4749.97	3.25209	1,70136875239038	Arginase-1
393	238	O35930	-1.0326	0.36832	69070.1	87327.1	75657.2	81509.6	16899.1	25538.6	-18257	0.790936	-0,338367270362722	Platelet glycoprotein Ib alpha chain
394	499	P46638	-1.02894	0.37001	413.954	824.05	496.517	584.712	379.469	576.675	-410.096	0.502341	-0,993262255034151	Ras-related protein Rab-11B
395	199	E9Q414	1.05324	0.37131	645233	484465	579034	348541	117413	236881	160768	1.33185	0,413426811747445	Apolipoprotein B-100
396	204	E9Q8B5	-1.01367	0.37245	94416.9	115698	110429	122497	29175.6	21702.4	-21280.7	0.816066	-0,293242294500898	Complement factor H-related 4
397	586	Q01097	-1.01004	0.37317	805.515	1622.32	342.914	1858.17	1111.52	852.325	-816.81	0.496519	-1,01007971917185	Glutamate receptor ionotropic, NMDA 2B
398	555	P68134	-1.05216	0.37346	10575.6	13920.4	10405.2	16572.8	2360.61	4974.58	-3344.86	0.759716	-0,396467950795927	Actin, alpha skeletal muscle
399	206	E9Q9C6	-1.05512	0.37366	12288	17380.4	10477.2	13882.1	3483.37	7599.25	-5092.41	0.707003	-0,50021149806704	Mucin-2
400	161	A0A571BF69	-1.00614	0.37397	58273.4	68618.5	54511.8	67308	13945.2	11076.3	-10345	0.849238	-0,235758839823134	Sucrase-isomaltase, intestinal
401	91	A0A075B5X0	1.0875	0.37537	293.96	83.2291	127.923	60.6049	321.443	96.5502	210.731	3.53194	1,82045944291507	Immunoglobulin heavy variable V1-59
402	288	P01786	1.04106	0.37551	6437.96	4361.58	5445.86	4456.1	3086.09	1552.44	2076.38	1.47606	0,561753866537973	Ig heavy chain V region MOPC 47A
403	548	P62908	1.11936	0.37609	1392.73	468.612	1343.69	571.348	1417.88	185.303	924.115	2.97203	1,57144744949872	Small ribosomal subunit protein uS3
404	807	Q91ZJ5	1.12074	0.37631	2571.52	388.61	863.045	390.681	3351.27	387.578	2182.91	6.61724	2,72622985486181	UTP--glucose-1-phosphate uridylyltransferase
405	356	P08752	-1.09178	0.37989	1624.1	3265.8	1575.38	2375.5	571.251	2541.04	-1641.69	0.497307	-1,00779268698407	Guanine nucleotide-binding protein G(i) subunit alpha-2
406	43	A0A075B5Q2	-1.1091	0.38029	10340.2	33543.3	8285.1	16327.4	4185.94	35993	-23203.1	0.308265	-1,69775784721904	Immunoglobulin heavy variable 5-9 (Fragment)
407	577	P97873	-0.998171	0.38096	1275.63	2533.09	1336.01	1568.65	1246.54	1790.84	-1257.45	0.503588	-0,989684277395537	Lysyl oxidase homolog 1
408	871	Q9R098	0.990458	0.38126	25095.8	21863.4	24944.7	23540.4	3461.84	4468.42	3232.35	1.14784	0,19892495896253	Hepatocyte growth factor activator serine protease
409	692	Q63836	1.10706	0.38183	5985.35	1526.91	2156.98	1890.71	6943.91	662.848	4458.44	3.91991	1,97081991363594	Selenium-binding protein 2
410	800	Q91XD4	1.09402	0.38195	1476.17	208.809	710.649	18.696	1973.61	361.668	1267.36	7.06947	2,8216012926378	Formimidoyltransferase-cyclodeaminase
411	886	Q9WVH9	-1.05981	0.38221	3149.71	4991.43	3065.72	3806.8	968.211	2849.96	-1841.72	0.631023	-0,664234808050742	Fibulin-5
412	344	P07901	0.992141	0.38329	1248.64	672.57	1384.55	415.19	823.349	577.488	576.068	1.85652	0,892598446658441	Heat shock protein HSP 90-alpha
413	688	Q62261	-1.02955	0.3848	252.168	662.532	201.9	449.974	280.698	630.728	-410.364	0.380612	-1,39360579546299	Spectrin beta chain, non-erythrocytic 1
414	145	A0A140T8N3	-1.06865	0.38651	5148.44	8860.28	5161.06	6102.5	1449.11	5838.94	-3711.84	0.58107	-0,783216557143925	Immunoglobulin kappa chain variable 13-84 (Fragment)
415	372	P10853	-1.06998	0.3875	770.683	3581.89	392.581	2201.41	1014.06	4436.26	-2811.21	0.215161	-2,21651328209253	Histone H2B type 1-F/J/L
416	803	Q91Y97	1.07777	0.38795	10200	2284.12	3543.99	1144.07	12519.7	2255.86	7915.84	4.4656	2,15885346981369	Fructose-bisphosphate aldolase B
417	824	Q9CQ19	-1.08615	0.38806	2964.02	7477.45	2909.72	5347.66	875.201	7143.99	-4513.43	0.396394	-1,33499120161397	Myosin regulatory light polypeptide 9
418	66	A0A075B5T3	1.06169	0.39036	34465.7	23369.9	34050.6	21249.3	17637	4075.18	11095.7	1.47479	0,560506301980775	Immunoglobulin heavy variable 6-6 (Fragment)
419	219	K7THD1	-0.978838	0.39401	30611.1	35117.5	30310.5	34758	4127.62	6822.56	-4506.36	0.871678	-0,198133467655198	IgA heavy chain variable region (Fragment)
420	218	K7TDG8	1.0301	0.39683	1278.38	871.28	1151.32	921.073	655.506	197.123	407.096	1.46724	0,553103526248219	IgM heavy chain variable region (Fragment)
421	727	Q80YV3	-1.04388	0.40169	11818.9	18362.4	14523.9	17576.9	10725.3	1687.19	-6543.5	0.643647	-0,635658939270709	Transformation/transcription domain-associated protein
422	501	P47753	-0.947947	0.40221	998.407	1481.29	869.284	1300.31	719.301	510.935	-482.879	0.674014	-0,569150185490357	F-actin-capping protein subunit alpha-1
423	582	Q00623	0.977174	0.40341	2.63802e+06	2.48905e+06	2.68788e+06	2.48611e+06	238096	114163	148970	1.05985	0,0838601407591505	Apolipoprotein A-I
424	259	O88947	-1.02286	0.40388	46171.3	71676.7	49524.4	56031.1	10328.5	41936.4	-25505.5	0.64416	-0,634509612569316	Coagulation factor X
425	564	P70375	-1.01923	0.40394	1827.38	2998.55	1622.35	2351.29	508.207	1924.26	-1171.17	0.609422	-0,714486818871608	Coagulation factor VII
426	355	P08607	0.938774	0.40541	593057	416943	527829	266833	192292	261926	176114	1.42239	0,508320674973596	C4b-binding protein
427	187	B2RPV6	-1.02302	0.40629	1466.38	3073.7	1312.36	2201.35	561.802	2662.67	-1607.32	0.477074	-1,06771636270683	Multimerin-1
428	433	P20029	1.02739	0.40728	11648.2	5906.6	9606.05	5542.03	9545.67	1604.35	5741.57	1.97206	0,979703208030492	Endoplasmic reticulum chaperone BiP
429	512	P50247	1.03612	0.40735	12857.8	3311.38	5171.13	4131.37	15887.3	1505.33	9546.46	3.88293	1,95714524499739	Adenosylhomocysteinase
430	294	P01867	-1.02808	0.40756	896.4	1829.44	18.696	1828.11	1552.61	245.727	-933.039	0.489986	-1,02918673171528	Immunoglobulin heavy constant gamma 2B
431	654	Q61129	0.922768	0.40885	63946.2	54563.9	64982.6	57614.7	13068	11805.2	9382.28	1.17195	0,228911475067819	Complement factor I
432	449	P24549	1.0314	0.41048	3733.65	1221.01	1938.05	1294.87	4216.41	161.654	2512.64	3.05783	1,61250676233241	Aldehyde dehydrogenase 1A1
433	410	P16294	-0.985915	0.411	4303.02	6962.38	4468.61	4871.73	1508.62	4421.68	-2659.36	0.618039	-0,694231239618298	Coagulation factor IX
434	794	Q91WP6	1.00972	0.4115	52456.7	39816.3	52104.1	41198.5	21220.9	4452.69	12640.4	1.31747	0,397767483967401	Serine protease inhibitor A3N
435	709	Q6IFX2	-0.956739	0.41182	548.669	885.102	549.122	824.757	548.443	264.902	-336.433	0.619894	-0,689906722783489	Keratin, type I cytoskeletal 42
436	726	Q80YC5	0.914728	0.41326	42851.8	31363.8	46074.3	35913.7	16538.3	14130.2	11488	1.36628	0,450255372075512	Coagulation factor XII
437	624	Q3UER8	-0.93929	0.41331	2423.32	5044.59	18.696	4253.39	4197.31	2397.21	-2621.28	0.480379	-1,05775514600391	Fibrinogen gamma chain
438	388	P12710	0.993139	0.41365	7684.73	3798.52	5178.93	4410	6541.51	1773.36	3886.21	2.02309	1,01655786009235	Fatty acid-binding protein, liver
439	840	Q9DCC4	0.981221	0.41444	936.807	223.119	522.291	18.696	1199.06	386.454	713.688	4.19868	2,06993632334785	Pyrroline-5-carboxylate reductase 3
440	347	P08032	-0.99565	0.41538	1446.76	4737.63	1811.79	2548.68	1303.17	5574.57	-3290.87	0.305376	-1,71133981592135	Spectrin alpha chain, erythrocytic 1
441	363	P09813	0.905621	0.41635	579503	534865	553195	507174	60264.5	60470.3	44637.9	1.08346	0,115640963871371	Apolipoprotein A-II
442	90	A0A075B5W9	-0.920031	0.41673	2893.01	4443.21	2910.69	3174.1	1618.41	2428.54	-1550.2	0.651108	-0,619030409999542	Immunoglobulin heavy variable 1-58 (Fragment)
443	245	O55222	-0.969774	0.42086	729.913	1963.46	1056.38	1201.17	633.294	2110.17	-1233.54	0.371749	-1,42759999151554	Scaffold protein ILK
444	526	P52480	0.906141	0.4213	12156.4	9157.15	10742.3	7848.59	3316.52	4676.27	2999.26	1.32753	0,408746345179456	Pyruvate kinase PKM
445	674	Q61735	-0.957038	0.42162	290.084	807.141	245.347	443.138	314.846	881.216	-517.057	0.359397	-1,47634939539609	Leukocyte surface antigen CD47
446	432	P19324	0.902168	0.42175	3622.28	2989.08	3478.99	3321.07	973.444	728.19	633.202	1.21184	0,277197607044283	Serpin H1
447	17	A0A075B5M3	0.959969	0.42193	21955	13671.1	25654.6	11531.1	14159.4	4786.39	8283.9	1.60594	0,683421307049832	Immunoglobulin kappa variable 4-58
448	133	A0A0G2JDW9	-1	0.42265	18.696	787.088	18.696	18.696	18.696	1363.28	-787.088	0.0237534	-5,49157116273468	Immunoglobulin kappa variable 4-62 (Fragment)
449	265	P00186	1	0.42265	92.951	18.696	18.696	18.696	160.996	18.696	92.951	4.97171	2,40958816197831	Cytochrome P450 1A2
450	320	P05367	-1	0.42265	18.696	536.631	18.696	18.696	18.696	929.473	-536.631	0.0348396	-4,93897697871432	Serum amyloid A-2 protein
451	384	P11714	1	0.42265	1284.65	18.696	18.696	18.696	2225.08	18.696	1284.65	68.7127	6,19835292436436	Cytochrome P450 2D9
452	468	P30115	1	0.42265	459.6	18.696	18.696	18.696	796.05	18.696	459.6	24.5828	4,71542425796059	Glutathione S-transferase A3
453	473	P33267	1	0.42265	1043.95	18.696	18.696	18.696	1808.17	18.696	1043.95	55.8382	5,89902685618869	Cytochrome P450 2F2
454	485	P35980	1	0.42265	219.636	18.696	18.696	18.696	380.42	18.696	219.636	11.7477	3,65015946508785	Large ribosomal subunit protein eL18
455	527	P53657	1	0.42265	407.028	18.696	18.696	18.696	704.993	18.696	407.028	21.7709	4,54017383010237	Pyruvate kinase PKLR
456	531	P55264	1	0.42265	577.021	18.696	18.696	18.696	999.43	18.696	577.021	30.8633	5,04366965420967	Adenosine kinase
457	559	P70121	1	0.42265	328.211	18.696	18.696	18.696	568.477	18.696	328.211	17.5551	4,2296675133687	Zinc fingers and homeoboxes protein 1
458	573	P97328	1	0.42265	321.479	18.696	18.696	18.696	556.818	18.696	321.479	17.1951	4,19976920583389	Ketohexokinase
459	699	Q64455	-1	0.42265	18.696	376.537	18.696	18.696	18.696	652.182	-376.537	0.0496524	-4,42783890026648	Receptor-type tyrosine-protein phosphatase eta
460	714	Q6PHN9	1	0.42265	3563.12	18.696	18.696	18.696	6171.5	18.696	3563.12	190.582	7,67011503030206	Ras-related protein Rab-35
461	775	Q8VC12	1	0.42265	638.084	18.696	18.696	18.696	1105.19	18.696	638.084	34.1295	5,18879284942804	Urocanate hydratase
462	832	Q9D3G5	-1	0.42265	18.696	365.086	18.696	18.696	18.696	632.347	-365.086	0.0512099	-4,38328027520109	Syntaxin-11
463	854	Q9JIF7	1	0.42265	98.1327	18.696	18.696	18.696	169.971	18.696	98.1327	5.24886	2,48785232013799	Coatomer subunit beta
464	862	Q9QUP5	-1	0.42265	18.696	54.3875	18.696	18.696	18.696	94.2019	-54.3875	0.343756	-1,63639269083632	Hyaluronan and proteoglycan link protein 1
465	786	Q8VDD5	-0.98162	0.42335	3878.15	9889.37	5018.66	4867.48	2049.77	10406.7	-6011.22	0.392154	-1,35050917906696	Myosin-9
466	216	I6L985	0.956423	0.42379	12498.7	7557.67	9322.11	9096.98	8489.01	2829.17	4941.03	1.65378	0,725764310618155	Igh protein
467	266	P00329	0.976232	0.42386	6007.13	1957.02	2499.95	1174.61	7013.98	1562	4050.12	3.06954	1,61802148805825	Alcohol dehydrogenase 1
468	419	P17742	-0.984869	0.42573	4255.19	11072.1	4264.3	6096.71	1509.56	11893.3	-6816.94	0.384315	-1,37963694233745	Peptidyl-prolyl cis-trans isomerase A
469	403	P14847	0.903171	0.42727	13499.4	10623.5	13555.5	11048	4705.88	2876.24	2875.91	1.27071	0,345636485200198	C-reactive protein
470	482	P35700	0.981669	0.42788	4945.81	2111.78	2224.17	2007.66	4973.39	518.335	2834.02	2.342	1,22774303385988	Peroxiredoxin-1
471	396	P14106	-0.917297	0.42819	181420	245260	165341	190635	53500.3	108021	-63840.4	0.739704	-0,434980941012762	Complement C1q subcomponent subunit B
472	735	Q8BK48	-0.970887	0.42882	4311.41	5284.56	4396.06	5310.75	302.147	1709.59	-973.15	0.81585	-0,293623678953132	Pyrethroid hydrolase Ces2e
473	451	P25688	0.972971	0.43058	800.779	89.5834	153.378	18.696	1256.5	155.163	711.196	8.93892	3,16010093484308	Uricase
474	539	P59999	-0.873138	0.43196	892.908	1342.53	739.348	1478.86	644.519	616.544	-449.625	0.665092	-0,58837463841423	Actin-related protein 2/3 complex subunit 4
475	758	Q8K0E8	-0.935581	0.43477	1.26419e+06	2.24761e+06	532769	2.04391e+06	1.74161e+06	530539	-983425	0.562458	-0,830182437613635	Fibrinogen beta chain
476	716	Q6S9I0	0.893524	0.43826	30893.7	25724.3	31374.9	29479.3	4517.91	8944.34	5169.4	1.20095	0,264180569396611	Kininogen 2
477	895	Q9Z2L2	-0.945836	0.44076	1155.79	3053.45	1381.32	1777.53	486.333	3440.88	-1897.66	0.378518	-1,40156468653706	Truncated hsp25 (Fragment)
478	401	P14430	0.939994	0.44255	5535.91	4780.27	5642.08	4660.14	1376.06	212.359	755.638	1.15807	0,211727796489369	H-2 class I histocompatibility antigen, Q8 alpha chain
479	830	Q9CWZ7	-0.84549	0.44567	2425.63	3960.3	2004.71	4101.22	2299.64	2143.76	-1534.67	0.612486	-0,707252310140156	Gamma-soluble NSF attachment protein
480	855	Q9JJ59	-0.873171	0.44724	952461	1.67752e+06	443956	1.60172e+06	1.28046e+06	654984	-725061	0.567778	-0,816600408755973	ABC-type oligopeptide transporter ABCB9
481	546	P62821	-0.865351	0.44753	3926.06	8455.65	2995.46	4520.67	4464.71	7890.67	-4529.58	0.464313	-1,10683137402682	Ras-related protein Rab-1A
482	138	A0A0R4J256	0.895752	0.44862	1874.76	1377.59	2252.53	1414.95	907.346	317.629	497.166	1.3609	0,444556038491896	Proteasome subunit beta
483	441	P22599	-0.864532	0.45	5454.11	7337.34	6390.32	8323.49	1770.98	3331.49	-1883.23	0.743337	-0,427912168446445	Alpha-1-antitrypsin 1-2
484	715	Q6PJA7	-0.928774	0.45026	23.9409	346.886	18.696	18.696	41.4669	600.824	-322.945	0.0690168	-3,85690954596054	Igh protein
485	217	J3QK03	-0.838626	0.45035	9080.62	20996.5	18.696	26235.7	15728.1	18928.7	-11915.9	0.432483	-1,20928537106965	Immunoglobulin heavy variable V6-5
486	596	Q02105	-0.882604	0.4505	79896.5	110729	73207.6	83789.3	22659.5	56103.8	-30832.6	0.721549	-0,470830343186754	Complement C1q subcomponent subunit C
487	593	Q01768	0.929158	0.45062	3016.76	1648.15	1574.96	1682.7	2549.15	102.961	1368.61	1.83039	0,872151213262888	Nucleoside diphosphate kinase B
488	399	P14152	0.8891	0.4523	3494.47	1427.98	1803.84	1749.54	3810.92	1297.44	2066.49	2.44715	1,29110116022428	Malate dehydrogenase, cytoplasmic
489	167	A2ASS6	-0.922651	0.45267	73.3663	981.177	18.696	18.696	127.074	1699.45	-907.811	0.0747737	-3,74132431744157	Titin
490	780	Q8VCM7	-0.885697	0.45342	1.67067e+06	2.91511e+06	703838	2.62368e+06	2.2999e+06	795500	-1.24444e+06	0.573108	-0,803122008943102	Fibrinogen gamma chain
491	819	Q99N48	-0.902158	0.45354	6832.81	12523.3	1430.21	13961.1	10620.3	2562.68	-5690.46	0.545609	-0,874060168628406	Synaptotagmin-like protein 3
492	198	E9PV24	-0.887113	0.45422	1.60586e+06	2.80394e+06	663696	2.51559e+06	2.22375e+06	725770	-1.19808e+06	0.572716	-0,804108312442729	Fibrinogen alpha chain
493	560	P70194	0.888144	0.455	3501.88	2411.87	2487.63	2379.51	2030.75	628.264	1090.01	1.45193	0,537975523228701	C-type lectin domain family 4 member F
494	70	A0A075B5T6	-0.84524	0.45545	6379.81	8555.89	5283.4	8345.49	3829.4	2284.76	-2176.09	0.745662	-0,423405814946285	Immunoglobulin heavy variable V10-3 (Fragment)
495	244	O55111	-0.910894	0.4559	777.469	1552.95	855.817	1119.7	186.32	1462.75	-775.481	0.50064	-0,998153570475762	Desmoglein-2
496	480	P35492	0.879509	0.45636	370.044	99.8544	167.107	18.696	503.202	172.953	270.19	3.70583	1,88979862203013	Histidine ammonia-lyase
497	766	Q8K558	0.890651	0.45677	6329.15	4410.18	6068.47	4254.28	966.964	3604.38	1918.98	1.43512	0,521175867013657	Trem-like transcript 1 protein
498	784	Q8VCX4	-0.88118	0.45769	7180.07	8581.2	7535.44	7940.31	827.492	2626.81	-1401.13	0.836721	-0,257181584828142	Igh protein
499	64	A0A075B5T2	0.820071	0.45913	42023.6	25813.8	30456.2	37472	25899.9	22390.2	16209.8	1.62795	0,703059189946025	Immunoglobulin heavy variable 6-3 (Fragment)
500	422	P18337	0.87184	0.45942	3813.89	3408.57	3926.53	3394.53	760.186	265.55	405.32	1.11891	0,162096438737009	L-selectin
501	44	A0A075B5Q3	-0.834167	0.45966	1815.62	2544.6	1523.15	2735.79	1286.37	797.7	-728.973	0.713521	-0,486971639318043	Immunoglobulin heavy variable 2-5
502	880	Q9R1P1	0.879082	0.46276	4209.54	3290.42	3887	3107.32	1754.77	447.527	919.121	1.27933	0,355391188476333	Proteasome subunit beta type-3
503	382	P11680	0.812025	0.46394	32158.1	29011.2	29950.1	26993.4	5185.99	4261.39	3146.84	1.10847	0,148569604267484	Properdin
504	645	Q60605	-0.86741	0.46426	3924.81	8461.03	5192.82	4299.91	2680.76	8652.16	-4536.21	0.46387	-1,10820813308631	Myosin light polypeptide 6
505	563	P70290	-0.88121	0.4645	498.904	1685.6	531.654	774.557	483.362	2281.87	-1186.7	0.29598	-1,7564299131434	55 kDa erythrocyte membrane protein
506	97	A0A075B666	-0.818217	0.46826	17441.9	25106.8	13043.3	19920	8406.15	13878.3	-7664.96	0.694706	-0,525524745083903	Immunoglobulin kappa chain variable 13-85 (Fragment)
507	774	Q8R4V5	-0.799792	0.469	1197.78	1722.68	824.611	1572.05	765.423	840.409	-524.897	0.695302	-0,524289095921883	Oncoprotein-induced transcript 3 protein
508	795	Q91X17	0.798334	0.46999	2789.81	1804.29	2863.82	2362	1418.29	1600.07	985.521	1.54621	0,628736462454206	Uromodulin
509	22	A0A075B5M8	-0.842954	0.47448	9453.3	18112.3	11591.2	9681.72	5484.11	16925.6	-8658.97	0.521928	-0,938078075675118	Protein Igkv12-38
510	772	Q8R0Z6	-0.792586	0.47838	1677.58	2423.27	1127.59	1945.02	1354.53	905.982	-745.699	0.692277	-0,530579690863646	Angiopoietin-related protein 6
511	733	Q8BH61	-0.86262	0.47898	83875.6	123353	43208.2	123534	79193.8	3385.68	-39477.2	0.679965	-0,556468100501985	Coagulation factor XIII A chain
512	374	P11152	-0.787659	0.48	1353.36	2128.11	1075.03	1535.29	970.225	1400.41	-774.753	0.635943	-0,65303113946097	Lipoprotein lipase
513	160	A0A2Z4SX67	-0.793491	0.48159	53522.2	78754.7	69979.5	68887.8	47483.1	27909.5	-25232.5	0.679607	-0,557227395485828	MHC class II antigen D (Fragment)
514	104	A0A0A0MQC1	0.772858	0.48275	1293.47	964.557	1572.11	802.717	524.775	517.648	328.911	1.341	0,423306053110227	Immunoglobulin heavy variable 3-5
515	45	A0A075B5Q4	-0.829306	0.48314	12022.7	14648.7	11292.1	11671.4	1527.65	5267.51	-2626.01	0.820735	-0,285011656485592	Immunoglobulin heavy variable 5-12 (Fragment)
516	746	Q8CF98	-0.770955	0.48377	7005.12	10009	5006.72	8158.93	4829.96	4713.4	-3003.91	0.69988	-0,514820171129699	Collectin-10
517	326	P06728	-0.788584	0.48712	268564	337097	288151	369240	132912	70659.1	-68533.3	0.796696	-0,327898715158063	Apolipoprotein A-IV
518	56	A0A075B5S2	0.76868	0.48774	67673.1	51189	55805.2	53163.9	29526	22535.3	16484.1	1.32202	0,402749326613318	Immunoglobulin heavy variable 7-1 (Fragment)
519	276	P01629	0.839233	0.48918	5987.19	1784.95	2045.9	1507.83	8658.95	489.729	4202.24	3.35426	1,74599491380272	Ig kappa chain V-II region 2S1.3
520	313	P04919	-0.825436	0.49015	19470.6	60529.6	16805.2	17497.7	17141.2	84433.7	-41059	0.321671	-1,63634410383114	Band 3 anion transport protein
521	225	O08709	0.829214	0.4925	2630.99	1320.13	1218.06	1350.98	2722.53	291.676	1310.86	1.99298	0,994925495510143	Peroxiredoxin-6
522	98	A0A075B674	-0.778223	0.4927	3614.17	5491.33	3430.7	3986.96	1944.63	3697.73	-1877.16	0.65816	-0,60349002995049	Immunoglobulin heavy variable 1-78
523	804	Q91YI0	0.771709	0.49472	733.744	467.191	715.009	367.383	288.197	524.269	266.553	1.57054	0,651264438714776	Argininosuccinate lyase
524	570	P97290	0.76358	0.49532	24488.6	16736.1	25815.8	11410	14925.6	9298.75	7752.52	1.46322	0,549148215187144	Plasma protease C1 inhibitor
525	324	P06683	0.786169	0.49549	48380.6	38793.8	57703.6	41082.6	19499.6	8115.68	9586.75	1.24712	0,318601029177439	Complement component C9
526	85	A0A075B5W2	-0.745056	0.49765	284.14	454.33	299.883	292.717	276.604	282.886	-170.19	0.625405	-0,677137891453586	Immunoglobulin heavy variable 1-52
527	39	A0A075B5P8	-0.801194	0.50025	4908.36	9357.24	6018.66	4579.7	2121.22	9380.9	-4448.87	0.524553	-0,930839948021142	Immunoglobulin heavy variable 2-2 (Fragment)
528	296	P01887	0.751432	0.50109	91450.9	78375.9	99878.2	89763.5	16202.5	25412.1	13075.1	1.16683	0,222588215149437	Beta-2-microglobulin
529	271	P01027	0.803036	0.50254	1.01479e+06	917692	1.07535e+06	903843	206713	33610.7	97097.6	1.10581	0,145098607058626	Complement C3
530	816	Q99JW4	-0.803429	0.50361	154.931	662.109	186.437	73.0625	141.828	1084.15	-507.178	0.233997	-2,09543948565517	LIM and senescent cell antigen-like-containing domain protein 1
531	627	Q3UWA5	0.731077	0.50639	1424.34	1262.58	1401.86	1317.48	293.461	246.46	161.755	1.12811	0,173913019992069	Ig-like domain-containing protein
532	278	P01633	-0.765765	0.50651	59725.8	70815.6	50118.4	70485.4	23259.1	9391.23	-11089.8	0.843399	-0,245712498252961	Immunoglobulin kappa chain variable 6-17
533	739	Q8BSM7	-0.772976	0.50741	897.623	2539.95	478.493	1099.46	1165.17	3490.72	-1642.32	0.353402	-1,50061650502452	Large neutral amino acids transporter small subunit 3
534	872	Q9R0E2	-0.724729	0.50918	805.534	916.804	802.331	924.175	197.934	177.593	-111.27	0.878633	-0,186667358390592	Procollagen-lysine,2-oxoglutarate 5-dioxygenase 1
535	156	A0A1X9HIL1	-0.743641	0.51011	9885.78	12580.9	11451.7	11278.8	2960.02	5535.76	-2695.17	0.785774	-0,347814160061307	IgG light chain variable domain (Fragment)
536	316	P05064	-0.742615	0.51029	2928.59	3711.81	2914.33	4313.57	869.936	1606.33	-783.224	0.788992	-0,341918303188704	Fructose-bisphosphate aldolase A
537	785	Q8VDD0	0.764211	0.51294	21185.2	16154.6	16710.6	14744.1	10874.7	3426.5	5030.65	1.31141	0,391115617922044	Anti-MOG Z12 variable light chain (Fragment)
538	811	Q921I1	0.721164	0.51316	1.43554e+06	1.17234e+06	1.37425e+06	1.35606e+06	501018	385465	263201	1.22451	0,292204572431185	Serotransferrin
539	483	P35917	-0.716854	0.51319	2415.19	2629.65	2550.01	2476.61	375.81	356.77	-214.465	0.918444	-0,122736987568809	Vascular endothelial growth factor receptor 3
540	698	Q64442	0.781378	0.51421	2498.21	1273.43	1051.56	1131.74	2693.67	339.001	1224.78	1.96179	0,972173370329347	Sorbitol dehydrogenase
541	351	P08121	0.732997	0.51488	1907.83	1555.62	2203.33	1664.44	728.887	401.739	352.212	1.22641	0,294445237376883	Collagen alpha-1(III) chain
542	397	P14131	0.774884	0.51677	811.506	176.439	18.696	137.856	1405.57	198.563	635.067	4.59935	2,20142862982856	Small ribosomal subunit protein uS9
543	400	P14211	0.771648	0.51759	3164.71	1826.73	3614.47	1592.43	2965.52	474.59	1337.99	1.73245	0,792813973207494	Calreticulin
544	368	P10493	-0.711022	0.51796	14510.3	18276.8	11748.9	15935.5	7136.76	5766.2	-3766.46	0.793921	-0,33293271518632	Nidogen-1
545	377	P11352	0.731968	0.51843	676.963	316.716	525.627	214.671	763.957	378.208	360.247	2.13745	1,09588818012562	Glutathione peroxidase 1
546	398	P14148	0.718756	0.51907	1401.24	757.685	1596.88	639.624	1314.39	823.09	643.557	1.84937	0,887036345199904	Large ribosomal subunit protein uL30
547	168	A2BIM8	0.725545	0.51969	2367.5	1653.31	2669.06	1399.61	1503.5	803.947	714.192	1.43198	0,5180080117257	Major urinary protein 18
548	865	Q9QXC1	0.699394	0.52286	55330	44048.3	53611.5	54293.1	19991.8	19517.1	11281.7	1.25612	0,328974099520892	Fetuin-B
549	295	P01872	0.709854	0.52289	956631	760799	999139	693696	400154	261152	195832	1.2574	0,330447143291101	Immunoglobulin heavy constant mu
550	575	P97807	0.745889	0.52628	769.99	418.302	724.718	510.329	793.594	192.739	351.688	1.84075	0,880294285504362	Fumarate hydratase, mitochondrial
551	521	P51150	-0.718983	0.52689	1015.56	1999.27	1041.46	1217.38	1002.86	2147.12	-983.709	0.507965	-0,977198252373	Ras-related protein Rab-7a
552	737	Q8BND5	0.689442	0.53023	55738.1	47976.9	57192.3	54775.1	15250.2	12149.5	7761.24	1.16177	0,216325031676737	Sulfhydryl oxidase 1
553	230	O09159	-0.734349	0.53036	3694.26	4187.11	3697.1	4139.73	307.36	1121.08	-492.851	0.882293	-0,180670081742515	Lysosomal alpha-mannosidase
554	393	P13595	-0.697929	0.53051	8812.39	11063.6	10015.6	10305.5	2961.48	4737.27	-2251.19	0.796523	-0,328212855683253	Neural cell adhesion molecule 1
555	717	Q6ZWQ9	-0.73582	0.53133	33.4267	137.671	18.696	18.696	57.8967	238.453	-104.244	0.242801	-2,04215210256562	Myosin regulatory light chain RLC-A
556	112	A0A0B4J1I1	0.693226	0.53594	21551	19092.4	20461.7	17474.6	3001.78	5359.64	2458.64	1.12878	0,174759413799929	Immunoglobulin kappa variable 16-104 (Fragment)
557	143	A0A140T8M5	-0.677213	0.5369	54422.9	67684.4	51802.2	56482.2	26341	21367.3	-13261.4	0.804069	-0,314607990481674	Immunoglobulin kappa variable 6-15 (Fragment)
558	508	P49222	-0.703911	0.53835	1169.97	2549.72	971.573	1066.77	1280.75	3144.17	-1379.74	0.458864	-1,12386189615301	Protein 4.2
559	446	P24270	0.672791	0.54181	1115.03	734.799	1460.15	762.216	799.691	564.532	380.232	1.51746	0,601662111132606	Catalase
560	601	Q03311	0.681943	0.54192	6526.39	6059.84	6482.84	6184.2	1031.57	583.144	466.554	1.07699	0,10700646013467	Cholinesterase
561	650	Q60805	-0.667292	0.54314	1288.5	1505.44	1306.72	1289.13	346.351	443.999	-216.945	0.855893	-0,224497461878121	Tyrosine-protein kinase Mer
562	827	Q9CQW3	-0.702947	0.54351	54308.8	68429.1	50059.2	57595.3	10833.8	33062.6	-14120.4	0.79365	-0,333425650365832	Vitamin K-dependent protein Z
563	7	A0A075B5K7	-0.663323	0.54442	4792.52	6642.41	2699.71	5663.27	3699.31	3106.09	-1849.89	0.721503	-0,470923484973339	Protein Igkv14-100
564	117	A0A0B4J1J0	0.669319	0.54499	2720.72	2112.38	3067.36	1378.21	873.361	1309.77	608.338	1.28799	0,365117948153752	Immunoglobulin kappa variable 4-50 (Fragment)
565	102	A0A075B6D5	-0.662811	0.54535	57234.8	71887.9	50612	68986.1	29912.6	23905.1	-14653.1	0.796168	-0,328855987849295	Protein Igkv19-93
566	528	P53986	-0.70375	0.54625	75.9018	280.198	18.696	18.696	131.466	485.318	-204.296	0.270886	-1,88424098353785	Monocarboxylate transporter 1
567	756	Q8K010	0.70371	0.54627	366.797	99.3734	18.696	18.696	635.312	172.12	267.424	3.6911	1,88405201300206	5-oxoprolinase
568	300	P02468	0.657172	0.54796	801.71	582.696	838.908	389.887	441.938	371.342	219.015	1.37586	0,460338771367058	Laminin subunit gamma-1
569	712	Q6NXH9	-0.654229	0.54869	21244	40675.9	18.696	53816.6	36795.7	35954.1	-19431.9	0.522275	-0,937117975892819	Keratin, type II cytoskeletal 73
570	488	P39876	0.68462	0.55028	3112.51	1767.14	2291.86	1406.89	3182.3	1207.56	1345.37	1.76133	0,816661988366422	Metalloproteinase inhibitor 3
571	378	P11438	0.683679	0.55327	1461.14	1212.11	1451.55	899.09	200.737	598.122	249.033	1.20545	0,269577611658761	Lysosome-associated membrane glycoprotein 1
572	144	A0A140T8M6	-0.647158	0.55384	4891.01	6419.36	4366.52	6230.13	2623.36	3138.47	-1528.36	0.761915	-0,392298548503406	Immunoglobulin kappa chain variable 3-5 (Fragment)
573	837	Q9DBD0	0.644941	0.55435	54128.9	45601.8	57650.9	50748.3	16888.6	15466	8527.06	1.18699	0,247307071863548	Inhibitor of carbonic anhydrase
574	107	A0A0A6YXQ0	-0.694533	0.5563	1346.07	4529.43	744.073	18.696	1215.31	7845.21	-3183.36	0.297183	-1,75057719131247	Immunoglobulin heavy variable 8-8 (Fragment)
575	745	Q8C7B8	-0.645077	0.55896	109.466	203.88	60.9457	189.884	140.172	211.227	-94.4143	0.536913	-0,897240502805852	Zinc finger SWIM domain-containing protein 4
576	812	Q922D8	0.639464	0.56008	1488.61	1131.84	1632.81	761.91	575.198	776.505	356.768	1.31521	0,395293814775958	C-1-tetrahydrofolate synthase, cytoplasmic
577	713	Q6PE84	-0.677281	0.56088	522.353	1313.6	562.802	374.458	503.349	1959.89	-791.244	0.397651	-1,3304252375394	Stomatin-like protein 3
578	118	A0A0B4J1J2	-0.683762	0.56229	12101.7	15686.1	9190.56	15085.9	8988.63	1283.26	-3584.43	0.77149	-0,374279807832629	Immunoglobulin kappa chain variable 5-43 (Fragment)
579	505	P48193	-0.67315	0.56269	1738.05	3282.95	1803.69	1598.52	1016.4	3842.96	-1544.89	0.529419	-0,917519081324644	Protein 4.1
580	227	O08742	-0.673759	0.56292	4103.3	6763.63	4272.03	3385.87	1679.93	6629.44	-2660.33	0.606671	-0,721012951690294	Platelet glycoprotein V
581	613	Q07797	0.633798	0.56721	2489.59	1687.23	1682.82	1577.56	1868.7	1147.09	802.353	1.47554	0,561246303641008	Galectin-3-binding protein
582	753	Q8CIR9	-0.628343	0.56791	13264.8	17060.5	8700.66	16134.1	8615.42	5937	-3795.69	0.777516	-0,363055697388981	Serine protease MASP3 (Fragment)
583	375	P11247	-0.623805	0.5682	152.031	264.413	85.4917	311.33	194.055	244.356	-112.381	0.574977	-0,798422795769513	Myeloperoxidase
584	640	Q5I2A0	0.643562	0.57154	3363.67	2847.96	2633.58	3011.08	1287.91	517.414	515.712	1.18108	0,240108004954427	Serine protease inhibitor A3G
585	68	A0A075B5T5	-0.643832	0.57267	3797.83	5480.27	3280.92	4126.75	1599.18	4234.23	-1682.45	0.693	-0,529073645276564	Immunoglobulin heavy variable V1-5
586	522	P51885	0.626676	0.57271	50709.9	43842.4	57072.2	46879.5	16430.8	9502.55	6867.47	1.15664	0,209939914387552	Lumican
587	202	E9Q6C2	-0.624086	0.57432	66170.7	79016	60933.3	64435.2	17784	30897.5	-12845.3	0.837434	-0,25595228978076	Complement C1s-1 subcomponent
588	6	A0A075B5K6	0.66038	0.57452	21624.6	16303.2	19899.4	16089	13813.8	1993.22	5321.34	1.3264	0,407513611663229	Immunoglobulin kappa variable 2-109 (Fragment)
589	541	P61939	0.60983	0.5763	1422.47	1115.81	1407.02	893.459	677.746	547.074	306.664	1.27484	0,350311287122451	Thyroxine-binding globulin
590	191	B7ZCC9	-0.619672	0.57675	14980.7	16748.9	14329.5	15758.2	2476.64	4277.08	-1768.23	0.894427	-0,160963734439722	Adhesion G-protein coupled receptor G4
591	749	Q8CG16	-0.617623	0.577	52571.2	63352.3	47627.4	54320.5	15626.9	25882.6	-10781.1	0.829824	-0,269123176836507	Complement C1r-A subcomponent
592	579	P98086	-0.619237	0.57903	89195.4	109028	74671.1	83228.9	25995.6	49006.1	-19832.9	0.818094	-0,289661178768792	Complement C1q subcomponent subunit A
593	506	P48759	0.625544	0.58064	848.422	469.963	646.162	693.827	965.572	407.152	378.459	1.80529	0,852234337648586	Pentraxin-related protein PTX3
594	779	Q8VCH0	0.603172	0.58142	316.128	157.325	231.823	18.696	365.644	272.495	158.803	2.00939	1,00676036234204	3-ketoacyl-CoA thiolase B, peroxisomal
595	502	P47878	-0.624209	0.58265	2476.11	2821.17	2417.11	2394.16	353.275	889.904	-345.057	0.87769	-0,18821656206209	Insulin-like growth factor-binding protein 3
596	188	B2RX08	-0.611781	0.58339	1265.95	2349.38	971.552	1733.24	1435.96	2710.48	-1083.43	0.538844	-0,892059383802384	Spectrin beta chain
597	438	P21614	0.59298	0.58525	206326	172351	218490	207442	72675.4	67577.6	33975.3	1.19713	0,259577882979875	Vitamin D-binding protein
598	460	P28665	0.606248	0.58572	379404	356436	364281	360314	31673.9	57466.1	22967.1	1.06444	0,0900882726215822	Murinoglobulin-1
599	883	Q9WTR5	-0.598339	0.58853	402.707	593.078	284.878	603.683	472.765	283.161	-190.371	0.679012	-0,558490332016783	Cadherin-13
600	465	P29533	-0.584558	0.59071	11705.1	12440.3	11109	12738.8	1438.4	1635.96	-735.192	0.940902	-0,0878832211206158	Vascular cell adhesion protein 1
601	329	P07309	0.583885	0.59075	50498	37873.3	51917	44690.2	27279	25658.8	12624.7	1.33334	0,415045419730488	Transthyretin
602	796	Q91X70	-0.584307	0.59219	40723.6	46439.4	43943.5	52631.5	10391	13383.1	-5715.86	0.876918	-0,189486221016344	Complement component C6
603	137	A0A0R4J0I1	0.580625	0.5933	1.14077e+06	940558	1.34394e+06	1.04385e+06	453096	389131	200216	1.21287	0,278423679010424	Serine (or cysteine) peptidase inhibitor, clade A, member 3K
604	690	Q62465	0.577068	0.59484	1031.12	861.542	924.654	1046.8	355.195	364.563	169.58	1.19683	0,259222040514955	Synaptic vesicle membrane protein VAT-1 homolog
605	747	Q8CFG8	-0.587614	0.59594	9376.33	14954.1	13338.3	16420.8	8152.55	14277.4	-5577.77	0.627008	-0,673445189841163	Complement C1s-1 subcomponent
606	390	P13439	-0.597979	0.59797	2743.23	3741.53	2844.72	4244.65	2693.92	1050.72	-998.299	0.733184	-0,447752113392536	Uridine 5'-monophosphate synthase
607	312	P04223	-0.571374	0.60273	598.429	1218.82	18.696	667.075	1036.51	1569.2	-620.386	0.490993	-1,02622671576003	H-2 class I histocompatibility antigen, K-K alpha chain
608	614	Q07968	-0.60648	0.60529	59491.9	71432.6	42419.2	72734.6	34010.2	2493.06	-11940.7	0.83284	-0,263888769925692	Coagulation factor XIII B chain
609	844	Q9EQK5	0.585447	0.60595	165.811	62.1437	18.696	18.696	287.193	107.636	103.667	2.66819	1,41585930580511	Major vault protein
610	899	X5J4K3	-0.572264	0.60726	1516.07	2713.86	1252.56	1868.15	1663.56	3221.08	-1197.79	0.558641	-0,840007644000447	IgA heavy chain VDJ region (Fragment)
611	235	O35522	-0.556044	0.61213	541.718	730.296	427.152	765.32	323.239	490.479	-188.578	0.741778	-0,430939900903155	Proteasome subunit beta type-9
612	701	Q64518	-0.584791	0.61288	251.168	627.875	254.757	18.696	249.393	1087.51	-376.707	0.400029	-1,32182267147766	Sarcoplasmic/endoplasmic reticulum calcium ATPase 3
613	149	A0A140T8P0	-0.572046	0.61438	8935.55	10202.7	7609.41	9706.97	3608.64	1303.35	-1267.18	0.8758	-0,191327021209845	Immunoglobulin kappa variable 3-12 (Fragment)
614	478	P35278	-0.558262	0.61623	1009.03	1778.48	892.619	1192.02	1071.99	2133.06	-769.453	0.567355	-0,817676797686391	Ras-related protein Rab-5C
615	314	P04939	0.540584	0.61796	24920.9	18404.8	20263.4	23797.4	15701.9	13759.9	6516.11	1.35404	0,437274011124771	Major urinary protein 3
616	486	P39039	0.537234	0.61962	122008	109634	122926	95660.3	27852.9	28557.5	12373.2	1.11286	0,154270090346915	Mannose-binding protein A
617	656	Q61171	0.547098	0.62171	3906.81	2986.53	4766.63	3194.55	2568.84	1374.58	920.276	1.30814	0,387518844140361	Peroxiredoxin-2
618	822	Q9CPW4	-0.55557	0.62225	288.536	718.908	18.696	18.696	499.759	1245.19	-430.372	0.401353	-1,31705688088025	Actin-related protein 2/3 complex subunit 5
619	315	P05017	-0.562645	0.62244	932.672	1190.23	946.608	1107.37	230.969	758.475	-257.556	0.783608	-0,351796365254411	Insulin-like growth factor 1
620	532	P55284	-0.530655	0.62393	262.866	369.532	276.807	245.302	256.18	235.764	-106.666	0.711348	-0,491371841863234	Cadherin-5
621	228	O09043	-0.539556	0.62516	1908.55	2107.57	1601.04	2265.1	555.732	315.155	-199.017	0.90557	-0,143101674566466	Napsin-A
622	856	Q9JJN5	-0.531652	0.62559	128444	130923	130542	130931	6524.43	4761.16	-2479.21	0.981064	-0,0275814546357884	Carboxypeptidase N catalytic chain
623	360	P09470	-0.536185	0.62743	9193.43	9417.99	8987.51	9279.2	632.594	355.033	-224.564	0.976156	-0,0348165174044457	Angiotensin-converting enzyme
624	544	P62301	0.553269	0.62805	575.759	294.086	182.405	439.489	844.217	254.691	281.673	1.95779	0,969228278836765	Small ribosomal subunit protein uS15
625	423	P18531	-0.531978	0.62904	3168.09	4125.42	2298.53	4870.07	2683.72	1585.21	-957.326	0.767944	-0,38092606024914	Ig heavy chain V region 3-6
626	562	P70274	-0.521795	0.62957	4710.58	5662.84	4647.61	5694.89	2328.97	2137.13	-952.254	0.831842	-0,265619399779335	Selenoprotein P
627	561	P70195	0.516765	0.63273	5170.58	4000.31	4678.77	2615.64	2666	2877.14	1170.27	1.29255	0,370215812824968	Proteasome subunit beta type-7
628	773	Q8R121	0.524249	0.63294	29788.8	27300	30870.8	25224.3	4331.9	6988.95	2488.77	1.09116	0,125867736760783	Protein Z-dependent protease inhibitor
629	863	Q9QWK4	0.510859	0.63699	128082	109567	144016	94347.9	47771.7	40724.1	18514.9	1.16898	0,225252192544317	CD5 antigen-like
630	462	P28666	0.536155	0.63861	6771.49	6314.38	6804.93	6508.14	1418.12	411.693	457.102	1.07239	0,100830509755138	Murinoglobulin-2
631	416	P17182	0.526478	0.63874	4182.33	3005.62	2290.21	3569.37	3563.83	1511.82	1176.71	1.3915	0,476645076660155	Alpha-enolase
632	736	Q8BKS9	-0.507171	0.63948	368.012	611.681	18.696	842.841	637.415	534.97	-243.669	0.60164	-0,733027189424832	Pumilio homolog 3
633	13	A0A075B5L4	0.532621	0.64153	5930.7	4230.25	7438.41	3498.19	5338.97	1440	1700.45	1.40197	0,487458984536971	Protein Igkv12-89
634	147	A0A140T8N8	0.525533	0.64266	4525.73	3296.8	2479.16	3113.47	3828.45	1322.05	1228.93	1.37276	0,45708248320618	Immunoglobulin kappa variable 9-123 (Fragment)
635	877	Q9R182	-0.519161	0.6428	63.5819	146.487	18.696	18.696	110.127	253.723	-82.9051	0.434044	-1,20408558013993	Angiopoietin-related protein 3
636	680	Q61782	-0.500006	0.64371	2698.92	3435.88	2502.5	3263.35	1913.84	1689.49	-736.96	0.785511	-0,348297112755128	Keratin, type I cytoskeletal 14 (Fragment)
637	224	O08677	0.504959	0.64374	548966	491169	537651	541306	164688	110366	57797.3	1.11767	0,160498142319219	Kininogen-1
638	116	A0A0B4J1I9	0.533714	0.6463	43364.3	28413.1	18121.8	29629.7	48359.8	3952.28	14951.3	1.52621	0,609954610480049	Immunoglobulin kappa variable 4-55 (Fragment)
639	274	P01592	0.501194	0.6488	302490	255633	296418	219684	140429	80628.1	46856.7	1.1833	0,242811592280709	Immunoglobulin J chain
640	524	P52430	-0.504172	0.65023	178772	189923	179620	183342	16570.9	34537.9	-11150.7	0.941288	-0,0872913663619777	Serum paraoxonase/arylesterase 1
641	682	Q61838	0.492707	0.65424	3.12772e+06	2.8896e+06	2.75861e+06	2.7339e+06	726718	415405	238116	1.0824	0,114239520788608	Pregnancy zone protein
642	763	Q8K2Y0	0.484213	0.65499	6857.04	5626.85	5864.23	7310.43	2702.61	3472.75	1230.2	1.21863	0,285259677327049	ORC ubiquitin ligase 1
643	290	P01844	-0.488401	0.66235	13763.4	15938.1	15569.6	15125.9	7110.8	2985.78	-2174.68	0.863554	-0,211641505389959	Ig lambda-2 chain C region
644	759	Q8K182	0.469159	0.66347	89029.2	82754.8	97772.9	91299.6	16862.6	15881.4	6274.38	1.07582	0,105435219662848	Complement component C8 alpha chain
645	620	Q3THE2	-0.48215	0.66542	2274.87	3339.02	3000.9	1418.9	1544.62	3496.87	-1064.16	0.681297	-0,553644279980535	Myosin regulatory light chain 12B
646	567	P70694	0.4811	0.66554	1886.96	1059.76	669.263	761.713	2709.46	1236.04	827.199	1.78055	0,832325290392909	Estradiol 17 beta-dehydrogenase 5
647	890	Q9Z121	-0.478917	0.66639	97.4564	207.052	18.696	18.696	168.799	358.625	-109.596	0.470684	-1,08716825267101	C-C motif chemokine 8
648	500	P47738	-0.457943	0.6709	2147.16	2909.81	1649.39	2477.81	1958.43	2117.78	-762.647	0.737905	-0,438493704350038	Aldehyde dehydrogenase, mitochondrial
649	408	P15508	-0.483694	0.67093	3461.15	5485	3500.26	1552.69	1894.46	6995.17	-2023.85	0.631021	-0,664240505470913	Spectrin beta chain, erythrocytic
650	443	P23492	0.474438	0.67152	662.419	485.065	819.638	532.495	599.477	244.642	177.354	1.36563	0,449565686401052	Purine nucleoside phosphorylase
651	385	P11835	-0.471626	0.67299	391.529	495.787	458.948	329.877	147.1	353.503	-104.258	0.789712	-0,34060060541153	Integrin beta-2
652	581	Q00519	-0.483539	0.67591	1104.56	1376.16	1498.53	1354.91	969.593	79.6104	-271.594	0.802643	-0,317168755944435	Xanthine dehydrogenase/oxidase
653	209	F8WJ05	-0.456435	0.67774	3441.01	3771.49	2836.22	3700.35	1093.33	614.275	-330.476	0.912375	-0,132301177642483	Inter-alpha-trypsin inhibitor heavy chain H1
654	163	A1A540	-0.457327	0.67999	109980	128951	93743.1	119771	64940.5	30742.6	-18971	0.852882	-0,229581928150228	Igk protein
655	702	Q64726	0.437668	0.68438	67295.7	58349.9	71490.9	66490.8	23932.7	26087.7	8945.81	1.15331	0,205784398340096	Zinc-alpha-2-glycoprotein
656	420	P17897	0.43219	0.68802	2402.68	2071.45	2562.58	1522.26	900.22	975.572	331.233	1.1599	0,214005435078765	Lysozyme C-1
657	535	P56480	-0.439594	0.6915	1377.82	2065.56	1470.52	857.616	1152.37	2452.51	-687.735	0.667047	-0,584140472226801	ATP synthase F(1) complex catalytic subunit beta, mitochondrial
658	617	Q3SXB8	-0.425675	0.69263	16240.9	20096.3	9979.7	15362.1	11817.5	10316.9	-3855.36	0.808156	-0,307294882100437	Collectin-11
659	789	Q91V80	-0.432185	0.6956	1020.3	1201.83	1047.96	1279.89	320.769	653.008	-181.537	0.84895	-0,236248346290471	Apolipoprotein F
660	132	A0A0G2JDE1	0.440367	0.69665	14186.8	9714.03	11284.9	18.696	5138.9	16825.2	4472.82	1.46045	0,546412007454576	Immunoglobulin heavy variable V8-12 (Fragment)
661	267	P00405	0.420573	0.69722	790.881	551.375	892.687	200.693	593.766	787.623	239.506	1.43438	0,520426611896991	Cytochrome c oxidase subunit 2
662	82	A0A075B5V6	-0.420457	0.69757	71404.4	85229.8	45210.2	81420.4	45880	33744.3	-13825.4	0.837787	-0,255345234906996	Immunoglobulin heavy variable V1-42
663	431	P19221	-0.420023	0.69819	262489	291147	260783	302330	68686.8	96165	-28657.7	0.901569	-0,149489505129391	Prothrombin
664	719	Q792Z1	0.435268	0.69854	16201.9	14601.8	15131.3	11844.1	2075.84	6019.3	1600.09	1.10958	0,150016055274191	trypsin
665	297	P01898	0.417434	0.69862	165406	157709	154100	153116	20180.1	24754.6	7697.2	1.04881	0,0687482205783355	H-2 class I histocompatibility antigen, Q10 alpha chain
666	412	P16331	0.42598	0.69877	981.58	510.315	18.696	18.696	1700.15	883.891	471.265	1.92348	0,943718491314541	Phenylalanine-4-hydroxylase
667	653	Q60994	0.421981	0.69908	58395.2	55206.2	63749.9	56129.7	11193.2	6785.48	3188.97	1.05776	0,081018744827716	Adiponectin
668	810	Q920E9	-0.422078	0.70097	3614.71	5092.63	1078.48	4699.04	5354.09	2848.86	-1477.92	0.709792	-0,494532230927545	Pterin-mimicking anti-idiotope kappa chain variable region (Fragment)
669	900	X5J4K8	0.412873	0.70112	3368.73	2080.46	2276.05	18.696	4027.81	3603.46	1288.27	1.61923	0,695304074097245	IgA heavy chain VDJ region (Fragment)
670	103	A0A087WPN7	-0.429181	0.70113	25154.8	30957.6	35797.2	33913.7	21870.5	8373.14	-5802.82	0.812556	-0,299460803679309	Immunoglobulin heavy variable 13-2
671	466	P29699	0.407969	0.70482	171844	150855	174717	153982	57118.4	68394.4	20988.7	1.13913	0,187933683372344	Alpha-2-HS-glycoprotein
672	806	Q91Z07	0.412328	0.70736	250.392	133.408	18.696	18.696	433.691	231.07	116.983	1.87688	0,908337354295314	Igh protein
673	115	A0A0B4J1I7	0.417537	0.71358	19793.5	15350.8	15246.9	13493.8	17989	4006.4	4442.75	1.28942	0,366717492930418	Immunoglobulin kappa variable 4-68 (Fragment)
674	602	Q03734	0.40002	0.71375	20402.5	18506.5	17604.2	16691.5	7030.28	4239.57	1896.04	1.10245	0,140716711954006	Serine protease inhibitor A3M
675	494	P42703	0.397467	0.71533	104171	97683.3	111342	102775	14705.7	24144.7	6487.47	1.06641	0,0927667292507498	Leukemia inhibitory factor receptor
676	651	Q60841	-0.395975	0.71928	1363.16	1765.03	1576.82	920.628	777.973	1576.3	-401.869	0.772316	-0,372736336712162	Reelin
677	529	P54116	-0.403329	0.71937	689.543	1028.4	766.785	318.044	460.628	1380.35	-338.856	0.670502	-0,576686740816572	Stomatin
678	162	A0A5F8MPV0	0.385277	0.72044	699.653	622.618	595.624	496.615	218.013	269.083	77.0346	1.12373	0,168291508185037	Regulator of G-protein signaling like 1
679	768	Q8R016	0.390085	0.72398	5099.73	4770.32	4808.59	4427.85	1325.97	617.434	329.418	1.06906	0,0963371182076355	Bleomycin hydrolase
680	850	Q9JHH6	0.375203	0.72695	18954.8	17076.9	16866.5	18958.6	6567.38	5658.86	1877.93	1.10997	0,150519625245723	Carboxypeptidase B2
681	80	A0A075B5V0	-0.373136	0.72823	13898.8	17016.6	14582.8	16484.8	9615.99	10816.1	-3117.82	0.816778	-0,291984327841327	Immunoglobulin heavy variable 1-26 (Fragment)
682	732	Q8BH35	0.372786	0.72943	60072	55833.6	65735.7	61169.9	15632.3	11975.7	4238.35	1.07591	0,105557824230201	Complement component C8 beta chain
683	354	P08249	-0.371433	0.73618	1081.48	1587.13	1248.93	751.592	1008.24	2131.48	-505.647	0.681408	-0,553409471517588	Malate dehydrogenase, mitochondrial
684	616	Q08879	-0.368771	0.73788	48402.2	49953.1	50963.1	49156.5	6577.51	3129.94	-1550.89	0.968953	-0,0455012290114942	Fibulin-1
685	333	P07724	0.357772	0.73866	4.79206e+06	4.41806e+06	4.87051e+06	5.16956e+06	1.24148e+06	1.31798e+06	374001	1.08465	0,117233315147926	Albumin
686	386	P11859	0.362849	0.74235	33788.3	30542.3	33308.4	34271.5	6444.59	14090.7	3245.97	1.10628	0,145713833705798	Angiotensinogen
687	365	P0DP26	-0.348831	0.74727	1147.84	1505.93	858.07	1558.9	985.141	1480.15	-358.089	0.762214	-0,391732773803992	Calmodulin
688	628	Q4L0E7	-0.347942	0.74763	156.176	211.355	159.086	182.863	154.741	226.946	-55.179	0.738927	-0,436496045585363	Type II cytokeratin Kb39 (Fragment)
689	414	P16858	0.341995	0.7518	7497.93	5949.84	5813.64	4070.94	6491.52	4396.8	1548.09	1.26019	0,333641255249763	Glyceraldehyde-3-phosphate dehydrogenase
690	261	O88998	0.351054	0.75252	1055.61	987.269	1109.93	904.148	118.016	315.863	68.3421	1.06922	0,0965632444499171	Noelin
691	823	Q9CPY7	-0.33168	0.75799	2337.23	2625.93	2155.15	2182.14	1204.85	906.221	-288.701	0.890058	-0,168029193019671	Cytosol aminopeptidase
692	663	Q61316	0.334415	0.7594	1135.26	1063.96	1081.39	1122.69	177.621	323.774	71.3015	1.06702	0,0935808337797822	Heat shock 70 kDa protein 4
693	361	P09581	-0.327296	0.75987	16693.9	17586	16885.9	18107.3	3391.5	3284.13	-892.1	0.949272	-0,0751065558939063	Macrophage colony-stimulating factor 1 receptor
694	319	P05366	-0.334744	0.76258	8472.84	12232.9	5316.67	2130.31	7329.22	18022.2	-3760.05	0.692628	-0,529848201490876	Serum amyloid A-1 protein
695	547	P62897	-0.322273	0.76342	762.428	827.529	781.261	972.418	241.96	252.736	-65.1013	0.92133	-0,118209349401909	Cytochrome c, somatic
696	594	Q01853	0.324194	0.76381	5155	4183.15	3576.52	2848.4	4250.52	2982.04	971.853	1.23233	0,301383487821979	Transitional endoplasmic reticulum ATPase
697	583	Q00724	-0.321495	0.76396	167839	199278	164616	262292	117409	122080	-31438.9	0.842236	-0,247703130281181	Retinol-binding protein 4
698	310	P04186	-0.317438	0.7671	69865.2	74033.2	69890	80877	17199.2	14879.6	-4168.06	0.9437	-0,0835994967148226	Complement factor B
699	866	Q9QXD1	-0.321044	0.7672	88.8501	142.862	18.696	18.696	153.893	247.444	-54.0115	0.621931	-0,68517288411516	Peroxisomal acyl-coenzyme A oxidase 2
700	262	O89020	0.318741	0.77043	105554	97715.8	97031.1	115079	20120	37538.4	7837.72	1.08021	0,111310900474065	Afamin
701	557	P68369	-0.310524	0.77257	4547.11	5149.03	5352.43	3971.52	2652.26	2058.63	-601.926	0.883099	-0,179352442451997	Tubulin alpha-1A chain
702	101	A0A075B697	-0.308752	0.77383	1938.27	2272.52	2067.8	1997.81	1148.21	1482.39	-334.246	0.852918	-0,229520544290763	Immunoglobulin heavy variable 2-9-1 (Fragment)
703	470	P31532	0.306432	0.7759	83307.7	77854.6	80112.8	74905	24885.4	18186.4	5453.08	1.07004	0,0976672353594665	Serum amyloid A-4 protein
704	660	Q61247	-0.302139	0.77807	209459	226076	181249	267010	60981.3	73184.2	-16617.3	0.926497	-0,110142295462104	Alpha-2-antiplasmin
705	268	P00687	-0.301279	0.77827	924.341	1128.92	1295.42	1014.69	805.669	856.844	-204.58	0.818783	-0,288447547661002	Alpha-amylase 1
706	334	P07743	-0.300409	0.7795	950.252	1038.58	868.77	1139.36	397.436	318.47	-88.3323	0.914949	-0,128236250269927	BPI fold-containing family A member 2
707	646	Q60675	-0.31024	0.78081	1010.22	1191.18	996.721	1297.72	324.229	956.891	-180.967	0.848078	-0,237731248606264	Laminin subunit alpha-2
708	223	O08608	0.305198	0.78186	4595.44	4062.45	5011.62	4798	1218.65	2768.47	532.993	1.1312	0,177854109565433	Ornithine decarboxylase antizyme 2
709	894	Q9Z2K1	-0.293833	0.78905	13836.9	15761.9	15010.3	14941.9	10275.3	4814.9	-1925.04	0.877868	-0,18792468022265	Keratin, type I cytoskeletal 16
710	585	Q00898	0.283976	0.79104	203757	185557	252754	214552	85894	70320.9	18200.2	1.09808	0,134988592878396	Alpha-1-antitrypsin 1-5
711	778	Q8VCG4	0.280201	0.79377	101436	96225.7	114074	105939	25004.1	20301.5	5210.43	1.05415	0,0760774270334637	Complement component C8 gamma chain
712	566	P70663	-0.277754	0.79653	10803.7	12258	10753.1	12348.8	7442.93	5181.71	-1454.32	0.881358	-0,182200203934164	SPARC-like protein 1
713	808	Q91ZX7	0.277318	0.79736	19364.6	17968.4	17729.4	14506	4770.79	7299.57	1396.21	1.0777	0,107960641721082	Prolow-density lipoprotein receptor-related protein 1
714	750	Q8CGM2	-0.27358	0.79798	2919.94	3139.78	3223.03	3383.76	1006.17	961.696	-219.844	0.929981	-0,104726667054622	Retinitis pigmentosa 1-like 1 protein
715	221	O08538	-0.276741	0.79943	596.608	841.257	373.345	132.822	734.159	1343.72	-244.649	0.709187	-0,495762817846728	Angiopoietin-1
716	600	Q03265	-0.269063	0.80185	1424.49	1746.66	1767.12	951.76	1287.82	1625.62	-322.169	0.815551	-0,294153450314149	ATP synthase F(1) complex subunit alpha, mitochondrial
717	140	A0A140T8M2	0.271621	0.81014	72420.3	65870.2	77350.2	69750.1	41175.8	7009.81	6550.12	1.09944	0,13676858695402	Immunoglobulin kappa variable 12-44 (Fragment)
718	93	A0A075B5Y0	-0.255331	0.81135	3860.88	4325.07	4029.83	4507.14	2393.79	2045.69	-464.185	0.892676	-0,163792161622284	Immunoglobulin heavy variable 8-13
719	366	P10107	0.260119	0.8145	149.088	107.796	18.696	147.503	258.228	94.4263	41.292	1.38306	0,467861199120121	Annexin A1
720	888	Q9Z0M6	-0.253363	0.81835	2094.71	2205.74	1999.46	2245.31	702.694	286.975	-111.031	0.949663	-0,0745128398554152	Adhesion G protein-coupled receptor E5
721	776	Q8VC16	0.242294	0.82111	818.86	684.398	965.065	1005.87	756.43	593.069	134.462	1.19647	0,258780535313178	Leucine-rich repeat-containing protein 14
722	367	P10126	-0.249443	0.82357	4465.66	4991.23	3226.42	4867.28	3519.4	965.378	-525.573	0.894701	-0,160522674707015	Elongation factor 1-alpha 1
723	151	A0A140T8P5	0.240804	0.826	54869.9	50007.5	56523	47477	31638.5	14905.5	4862.35	1.09723	0,133869105474372	Immunoglobulin kappa chain variable 8-24 (Fragment)
724	610	Q06770	0.235113	0.82604	47240	43820.5	44810.6	50672.3	16093.7	19379.8	3419.48	1.07803	0,108402414342114	Corticosteroid-binding globulin
725	450	P25444	0.236084	0.82684	574.625	448.68	815.064	18.696	499.842	777.137	125.945	1.2807	0,35693344088333	Small ribosomal subunit protein uS5
726	203	E9Q7U8	0.244288	0.82727	566.166	491.373	612.541	451.333	135.991	512.567	74.7933	1.15221	0,204407335657741	Vomeronasal 2, receptor 35
727	197	D3Z5G7	0.233179	0.82877	14331.1	13120.4	13912.2	14651.3	7515.97	4938.02	1210.69	1.09228	0,127336441739897	Carboxylic ester hydrolase
728	264	O89103	-0.213712	0.84148	1429.29	1601.61	1247.11	2079.57	904.733	1063.92	-172.321	0.892408	-0,164225094787548	Complement component C1q receptor
729	484	P35979	-0.226429	0.84153	279.323	342.892	18.696	341.72	483.802	48.8503	-63.5686	0.81461	-0,295817970107161	Large ribosomal subunit protein uL11
730	9	A0A075B5L0	-0.216514	0.84215	49403.7	53255.7	34406	49079	27106.3	14657.2	-3852.05	0.927669	-0,108318340328487	Immunoglobulin kappa variable 10-95
731	591	Q01339	-0.207983	0.84551	111126	121010	106160	155620	54994.5	61238.4	-9883.43	0.918325	-0,122922719610746	Beta-2-glycoprotein 1
732	352	P08226	-0.215811	0.84582	1.11593e+06	1.17997e+06	1.08028e+06	1.08362e+06	164052	487091	-64040.6	0.945727	-0,0805046301731446	Apolipoprotein E
733	381	P11627	-0.218334	0.84628	1039.76	1124.41	1103.87	1128.86	121.269	660.425	-84.6419	0.924723	-0,112906785868027	Neural cell adhesion molecule L1
734	474	P33587	-0.21214	0.84716	5551.74	6090.33	6076.3	4805.05	1683.4	4062.44	-538.591	0.911566	-0,133580555547957	Vitamin K-dependent protein C
735	720	Q7M084	-0.213861	0.84941	45822.7	51409.3	48525	56010.6	44533.1	8001.45	-5586.66	0.89133	-0,165968588119337	Kininogen, LMW (Fragment)
736	578	P98064	-0.200868	0.85061	55139.6	58108.4	49895.1	51748.9	17931.4	18270.3	-2968.82	0.948909	-0,075658362483321	Mannan-binding lectin serine protease 1
737	38	A0A075B5P6	0.211407	0.85067	55128.8	46402.3	31640.4	40722.1	69898.4	15029.4	8726.5	1.18806	0,248609820388648	Immunoglobulin heavy constant mu (Fragment)
738	781	Q8VCS0	0.200354	0.85099	31379.1	29466.7	33857	31786.3	11493.7	11883.8	1912.41	1.0649	0,0907191725461215	N-acetylmuramoyl-L-alanine amidase
739	284	P01671	-0.202161	0.85203	6139.9	6967.06	7442.5	9254.98	3519.92	6150.98	-827.169	0.881274	-0,182336745871064	Ig kappa chain V-III region PC 7175
740	208	F8VQ07	0.197793	0.85413	651.766	621.515	580.973	687.93	148.164	219.591	30.2506	1.04867	0,0685640234996441	Albumin superfamily member 1
741	568	P80318	0.203816	0.85728	799.103	707.289	796.126	578.958	35.913	779.419	91.8139	1.12981	0,176081435230692	T-complex protein 1 subunit gamma
742	469	P30412	-0.185775	0.86428	1528.07	1690.37	2114.62	1569.44	1335.2	711.901	-162.294	0.903989	-0,145623311869802	Peptidyl-prolyl cis-trans isomerase C
743	445	P23953	-0.181055	0.86539	234502	243822	207079	240602	57226.6	68368.5	-9319.87	0.961776	-0,0562272851035001	Carboxylesterase 1C
744	157	A0A2I3BRQ1	-0.180448	0.86562	5590.6	5887.2	6370.86	7018.28	1940.82	2082.87	-296.599	0.94962	-0,0745782627918325	Expressed sequence AI182371
745	833	Q9D6F9	-0.173182	0.87138	1563.36	1752.2	1729.28	2400.16	1487.35	1163.94	-188.839	0.892227	-0,164517018540581	Tubulin beta-4A chain
746	718	Q71KU9	-0.177862	0.8716	957.216	1075.18	766.961	886.588	1065.16	430.228	-117.966	0.890283	-0,167664017759548	Fibrinogen-like protein 1
747	681	Q61805	-0.171821	0.87255	2674.49	2833.67	2304.92	3198.95	960.61	1285.32	-159.18	0.943825	-0,0834081196106192	Lipopolysaccharide-binding protein
748	380	P11589	-0.164179	0.87973	971.199	1055.54	980.643	1441.23	426.302	781.018	-84.342	0.920096	-0,120143691746068	Major urinary protein 2
749	497	P45700	-0.163797	0.88017	311.508	347.776	158.16	317.776	338.833	179.646	-36.2679	0.895715	-0,158888874468343	Mannosyl-oligosaccharide 1,2-alpha-mannosidase IA
750	618	Q3TA66	-0.153694	0.8853	2573.36	2863.42	3148.56	2108.57	2339.41	2282.95	-290.054	0.898703	-0,154082941794291	Platelet glycoprotein V
751	706	Q6DFX2	0.156955	0.88772	10563.2	9869.75	11272	8684.03	2198.86	7329.76	693.452	1.07026	0,0979618503692698	Anthrax toxin receptor 2
752	76	A0A075B5U6	-0.148898	0.88885	6110.04	6635.23	4045.29	7907.67	4253.96	4384.8	-525.189	0.920848	-0,118964410607746	Immunoglobulin heavy variable V1-20
753	507	P49182	0.145499	0.89149	49308.1	47672.4	50592.2	55749	12735.8	14729.7	1635.73	1.03431	0,0486713826805934	Heparin cofactor 2
754	615	Q08761	0.139302	0.89595	11752.6	11254.6	13980.1	10111.4	4456.47	4299.08	498.008	1.04425	0,0624661696461913	Vitamin K-dependent protein S
755	741	Q8C165	-0.130262	0.90641	5456.53	5817.22	5306.39	4374.03	1482.23	4561.14	-360.688	0.937996	-0,0923456028777002	N-fatty-acyl-amino acid synthase/hydrolase PM20D1
756	704	Q683Y7	-0.124577	0.90751	2451.31	2630.18	1848.91	2255.74	1432.78	2032.6	-178.864	0.931995	-0,101605201450419	Immunoglobulin heavy chain variable region (Fragment)
757	738	Q8BPB5	-0.123254	0.9084	15687.8	16119.6	15758.4	16959.4	3555.92	4916.73	-431.794	0.973213	-0,0391724573351893	EGF-containing fibulin-like extracellular matrix protein 1
758	493	P41317	-0.124312	0.90857	248632	255790	201659	236413	86873.2	48994.5	-7158.25	0.972015	-0,0409493223315231	Mannose-binding protein C
759	587	Q01102	0.126148	0.90917	1788.32	1671.09	2027.11	974.257	523.023	1522.35	117.236	1.07016	0,0978206440452486	P-selectin
760	705	Q68FD5	0.119055	0.91121	1603.16	1455	1464.05	764.228	1677.05	1354.05	148.158	1.10183	0,139897274941158	Clathrin heavy chain 1
761	551	P63017	-0.116589	0.91281	12527.8	13235.2	10861.8	9496.72	7469.37	7392.26	-707.382	0.946553	-0,0792447036733803	Heat shock cognate 71 kDa protein
762	754	Q8CIZ8	0.110471	0.91971	10783.9	9801.03	2738.73	7667.86	14171.9	6051.98	982.861	1.10028	0,137872545536908	von Willebrand factor
763	322	P06151	0.107099	0.92217	7182.25	6595.81	2611.83	4841.91	8729.89	3706.21	586.432	1.08891	0,122884272998292	L-lactate dehydrogenase A chain
764	818	Q99M11	0.10827	0.92283	10495.4	10243.8	10453.9	10471.1	893.851	3924.85	251.623	1.02456	0,0350093041588017	Igl protein
765	435	P20918	-0.0985812	0.92676	216168	220974	230160	222506	48152.6	69377.8	-4806.59	0.978248	-0,0317276029724949	Plasminogen
766	172	A2MY50	0.0991016	0.92761	1206.14	1108.63	676.749	1012.68	1540.64	728.675	97.5119	1.08796	0,121621643399412	Anti-acid phosphatase variable light chain 11 (Fragment)
767	598	Q02357	-0.0888198	0.93443	10362.3	11284.9	7335.96	3128.73	9144.18	15494.8	-922.62	0.918243	-0,123051831111096	Ankyrin-1
768	853	Q9JHR7	0.0873454	0.93588	2296.81	2252.57	2122.63	2424.36	777.971	405.481	44.2412	1.01964	0,0280602876824282	Insulin-degrading enzyme
769	477	P34928	-0.0830844	0.93801	607252	615435	620260	613580	134650	104726	-8182.62	0.986704	-0,0193102585396358	Apolipoprotein C-I
770	176	A4FU62	0.0804212	0.9408	96142.7	94517.8	79833.8	98534.8	30659.7	16876.2	1624.98	1.01719	0,0245924045781249	LOC207685 protein (Fragment)
771	638	Q5F2I0	-0.0820453	0.94146	12929.8	13258.4	12005.5	12771	6763.94	1538.26	-328.582	0.975217	-0,0362047705900009	Kappa light chain variable region (Fragment)
772	859	Q9JM99	0.0793553	0.94207	2186.62	2073.64	2574.72	1052.94	1025.73	2242.6	112.984	1.05449	0,0765396043843843	Proteoglycan 4
773	83	A0A075B5V8	0.0782325	0.94377	6635.93	6455.73	5814.18	6467.86	3816.98	1161.28	180.206	1.02791	0,0397197520472314	Immunoglobulin heavy variable 1-47
774	686	Q62108	0.0691558	0.94843	863.692	807.753	460.212	746.539	1121.27	840.035	55.9394	1.06925	0,0966033217575475	Disks large homolog 4
775	569	P82198	-0.0694507	0.94859	3050.59	3075.72	2788.05	3004.16	532.695	330.119	-25.1287	0.99183	-0,0118352755908168	Transforming growth factor-beta-induced protein ig-h3
776	67	A0A075B5T4	-0.069897	0.94892	3536.25	3619.14	2794.23	3363.19	1861.97	867.477	-82.8944	0.977096	-0,0334284179756236	Immunoglobulin heavy variable 1-4 (Fragment)
777	348	P08071	-0.0654018	0.95233	3771.16	3930.33	2019.6	3688.43	3860.67	1692.54	-159.172	0.959502	-0,0596427998128688	Lactotransferrin
778	728	Q80YX1	-0.0643888	0.95327	7427.44	7599.19	6843.04	5535.24	1698.2	4296.79	-171.755	0.977398	-0,0329816623237759	Tenascin
779	415	P17047	-0.0600906	0.95609	1025.34	1051.78	709.721	1100.34	691.94	319.376	-26.4395	0.974862	-0,0367298146434793	Lysosome-associated membrane glycoprotein 2
780	743	Q8C255	-0.0599968	0.95635	1751.37	1772.94	1804.71	2055.99	239.926	574.498	-21.5658	0.987836	-0,0176564108361913	Dipeptidase 2
781	394	P13597	0.055325	0.95857	3543.11	3527.79	3671.06	3447.76	359.671	316.906	15.3119	1.00434	0,00624826126247157	Intercellular adhesion molecule 1
782	87	A0A075B5W3	0.0568052	0.95943	5259.69	5116.23	3834.6	4842.3	4265.34	970.306	143.462	1.02804	0,0398972722663826	Immunoglobulin heavy variable 1-53 (Fragment)
783	129	A0A0B6VMB2	0.0519017	0.96125	4325.28	4267.45	4602.46	4245.18	1176.76	1529.76	57.8334	1.01355	0,0194204347954171	MAb 31C6 heavy chain
784	12	A0A075B5L2	-0.0521834	0.96154	1223.03	1246.84	869.199	1392.65	691.325	383.102	-23.8126	0.980902	-0,027819657488479	Immunoglobulin kappa chain variable 4-91 (Fragment)
785	673	Q61730	-0.0516868	0.96193	53810	54614.3	57579.1	60938	12913	23659.2	-804.336	0.985272	-0,0214054006950282	Interleukin-1 receptor accessory protein
786	652	Q60963	-0.049346	0.96308	1034.52	1047.06	989.868	1195.54	281.837	337.957	-12.5371	0.988026	-0,0173785514199862	Platelet-activating factor acetylhydrolase
787	201	E9Q5G7	0.0478848	0.96509	1600.26	1589.4	1442.65	1633.87	359.97	156.987	10.857	1.00683	0,0098213969299881	Oogenesin-1
788	186	B1B0C7	-0.0373676	0.97249	134.977	140.709	18.696	177.897	233.787	126.291	-5.73263	0.959259	-0,0600075483588138	Basement membrane-specific heparan sulfate proteoglycan core protein
789	891	Q9Z126	0.030065	0.97776	10100.2	9921.62	11764	11970.6	8829.54	5284.77	178.619	1.018	0,0257418240765099	Platelet factor 4
790	670	Q61702	0.0308834	0.97799	146989	146704	140274	147748	15702.6	3020.13	285.118	1.00194	0,00280114665729484	Inter-alpha-trypsin inhibitor heavy chain H1
791	111	A0A0B4J1H7	-0.0289156	0.97834	77898.6	78814.1	87144.8	71394	41103.1	36303.4	-915.52	0.988384	-0,0168567199619227	Immunoglobulin kappa variable 1-135 (Fragment)
792	495	P42932	0.027994	0.97984	820.243	796.201	18.696	627.542	1420.7	441.033	24.0428	1.0302	0,0429201449492535	T-complex protein 1 subunit theta
793	311	P04202	0.0249031	0.98133	1053.66	1032.14	1073.65	955.241	1043.81	1072.66	21.5195	1.02085	0,0297699672873389	Transforming growth factor beta-1 proprotein
794	608	Q05909	-0.0230649	0.98277	2581.7	2593.76	2300.05	2414.88	718.239	552.335	-12.0656	0.995348	-0,00672673014710829	Receptor-type tyrosine-protein phosphatase gamma
795	301	P02469	-0.0213558	0.984	1736.74	1746.88	1442.25	1919.88	621.158	540.102	-10.1491	0.99419	-0,00840622988194001	Laminin subunit beta-1
796	15	A0A075B5L7	0.0195366	0.98558	9502.91	9389.37	5241.26	11958.6	8757.65	4963.39	113.543	1.01209	0,0173415308514783	Immunoglobulin kappa variable 4-80 (Fragment)
797	609	Q06194	0.0191477	0.9857	353.352	347.616	254.098	427.587	412.044	315.33	5.73594	1.0165	0,0236113643237199	Coagulation factor VIII
798	130	A0A0E4B366	-0.0142716	0.98984	1571.61	1575.75	1527.4	1743.81	85.8948	495.207	-4.14129	0.997372	-0,00379658628098766	MAb 44B1 heavy chain
799	237	O35664	0.00680215	0.99495	4861.55	4849.41	5476.97	5463.04	1689.65	2590.75	12.1471	1.0025	0,00360922292762828	Interferon alpha/beta receptor 2
800	31	A0A075B5N7	-0.00367419	0.99735	22162.5	22193.8	18655.1	21405.6	14005.2	4620.37	-31.2842	0.99859	-0,00203504685205739	Immunoglobulin kappa variable 6-13
801	584	Q00897	-0.00193242	0.99855	380831	381082	377018	457617	163225	154824	-250.998	0.999341	-0,000950538574287582	Alpha-1-antitrypsin 1-4
