# Supplementary material for: Pomegranate-derived nanovesicles as therapeutic agents for acute pancreatitis in a murine model: anti-inflammatory, antioxidant, and endocrine-protective properties
Source: Extracell Vesicles Circ Nucl Acids. 2026 Mar 10;7(1):328–53. doi: 10.20517/evcna.2025.145 (PMC13074296; doi:10.20517/evcna.2025.145)
Supplement: Supplementary file 1 [file evcna-7-1-328-SupplementaryMaterials.zip › evcna60145-SupplementaryMaterials/Supplementary Table 5.xlsx]

## Sheet: Hoja1
Supplementary Table 5. Differentially expressed plasma extracellular vesicle proteins from mice identified by label-free proteomics in pairwise comparisons among Control, AP, and AP+PgNVs groups.
	Common significantly differentially expressed proteins in plasma extracellular vesicles from mice between AP and AP+PgNVs relative to Control.	Protein names
1	P01654	Ig kappa chain V-III region PC 2880/PC 1229
2	Q569X1	Ighg protein
3	A0A075B5P1	Immunoglobulin kappa variable 3-1 (Fragment)
4	Q9ESB3	Histidine-rich glycoprotein
5	P18242	Cathepsin D
6	Q58E56	Igh protein
7	Q9JHK5	Pleckstrin
8	A0A075B5J9	Immunoglobulin kappa variable 17-127
9	A0A075B5P3	Immunoglobulin heavy constant gamma 2B (Fragment)
10	Q61508	Extracellular matrix protein 1
11	A0A075B5P5	Immunoglobulin heavy constant gamma 3 (Fragment)
12	P26262	Plasma kallikrein
13	P43025	Tetranectin
14	P12246	Serum amyloid P-component
15	P01863	Ig gamma-2A chain C region
16	P05555	Integrin alpha-M
17	A0A075B5T9	Immunoglobulin heavy variable V1-9
18	P01627	Immunoglobulin kappa variable 2-112
	Exclusively significantly differentially expressed proteins in plasma extracellular vesicles from mice between AP and AP+PgNVs.
1	P70389	Insulin-like growth factor-binding protein complex acid labile subunit
2	Q8K558	Trem-like transcript 1 protein
3	P07356	Annexin A2
4	A0A075B5S5	Immunoglobulin heavy variable 7-4
5	Q9CQW3	Vitamin K-dependent protein Z
6	P01887	Beta-2-microglobulin
7	O54819	Tissue factor pathway inhibitor
8	F8VQ07	Albumin superfamily member 1
9	Q8R0I8	BC026782 protein
	Exclusively significantly differentially expressed proteins in plasma extracellular vesicles from mice in AP vs Control
1	P09103	Protein disulfide-isomerase
2	G3UYI2	GLI pathogenesis related 1 (Fragment)
3	A0A140T8N5	Immunoglobulin kappa variable 6-23 (Fragment)
4	P11276	Fibronectin
5	P01867	Immunoglobulin heavy constant gamma 2B
6	Q91WP6	Serine protease inhibitor A3N
7	A0A075B5Y4	Immunoglobulin heavy variable 1-81 (Fragment)
8	Q3TCF1	Fibronectin
9	P08113	Endoplasmin
10	P26928	Hepatocyte growth factor-like protein
11	A0A0R4J038	Kininogen 1
12	A0A0B4J1J4	Immunoglobulin heavy variable V9-2 (Fragment)
13	Q9R0P5	Destrin
14	Q8K397	Cst6 protein (Fragment)
15	Q9JHI0	Matrix metalloproteinase-19
16	Q80YV3	Transformation/transcription domain-associated protein
17	P41216	Long-chain-fatty-acid--CoA ligase 1
18	Q9ET01	Glycogen phosphorylase
19	Q61702	Inter-alpha-trypsin inhibitor heavy chain H1
20	Q9EQI5	Chemokine subfamily B Cys-X-Cys
21	P17047	Lysosome-associated membrane glycoprotein 2
22	P47753	F-actin-capping protein subunit alpha-1
23	Q03734	Serine protease inhibitor A3M
24	P11352	Glutathione peroxidase 1
25	O08601	Microsomal triglyceride transfer protein large subunit
	Common significantly differentially expressed proteins in plasma extracellular vesicles from mice between AP vs AP+PgNVs and AP vs Control
1	O88998	Noelin
2	A0A2K6EDJ7	Inter alpha-trypsin inhibitor
3	E9Q8B5	Complement factor H-related 4
4	P29788	Vitronectin
5	P06327	Immunoglobulin heavy variable 1-84
6	Q61405	Complement factor H-related 2
7	A6X935	Inter alpha-trypsin inhibitor
8	P97321	Prolyl endopeptidase FAP
	Exclusively significantly differentially expressed proteins in plasma extracellular vesicles from mice in AP+PgNVs vs Control
1	P01662	Ig kappa chain V-III region ABPC 22/PC 9245
2	P62806	Histone H4
3	A0A075B5K9	Protein Igkv12-98
4	A0A075B5N9	Immunoglobulin kappa variable 3-7
5	X5J5H0	IgA heavy chain VDJ region
6	Q91Y47	Coagulation factor XI (FXI) (EC 3.4.21.27) (Plasma thromboplastin antecedent) (PTA) [Cleaved into: Coagulation factor XIa heavy chain
7	Q61233	Plastin-2 (65 kDa macrophage protein) (L-plastin) (Lymphocyte cytosolic protein 1) (LCP-1) (pp65)
8	Q58E54	Igh protein
9	A0A075B5N6	Protein Igkv8-16
10	Q8K1F2	Anti-VIPase light chain variable region
11	G5E8Q8	Adhesion G protein-coupled receptor F5 (G-protein coupled hepta-helical receptor Ig-hepta) (Ig-Hepta) (G-protein coupled receptor 116)
12	Q58E61	Igh protein
13	P19001	Keratin
14	P04104	Keratin
15	P15379	CD44 antigen (Extracellular matrix receptor III) (ECMR-III) (GP90 lymphocyte homing/adhesion receptor) (HUTCH-I) (Hermes antigen) (Hyaluronate receptor) (Lymphocyte antigen 24) (Ly-24) (Phagocytic glycoprotein 1) (PGP-1) (Phagocytic glycoprotein I) (PGP-I) (CD antigen CD44)
16	Q9ET66	Peptidase inhibitor 16 (PI-16) (Cysteine-rich protease inhibitor) (CD antigen CD364)
17	Q05020	Apolipoprotein C-II (Apo-CII) (ApoC-II) (Apolipoprotein C2)
18	P33622	Apolipoprotein C-III (Apo-CIII) (ApoC-III) (Apolipoprotein C3)
19	Q07456	Protein AMBP [Cleaved into: Alpha-1-microglobulin (EC 1.6.2.-)
20	P16301	Phosphatidylcholine-sterol acyltransferase (EC 2.3.1.43) (1-alkyl-2-acetylglycerophosphocholine esterase) (EC 3.1.1.47) (Lecithin-cholesterol acyltransferase) (Phospholipid-cholesterol acyltransferase) (Platelet-activating factor acetylhydrolase) (PAF acetylhydrolase)
21	O55234	Proteasome subunit beta type-5 (EC 3.4.25.1) (Macropain epsilon chain) (Multicatalytic endopeptidase complex epsilon chain) (Proteasome chain 6) (Proteasome epsilon chain) (Proteasome subunit X) (Proteasome subunit beta-5) (beta-5)
22	Q9R0G6	Cartilage oligomeric matrix protein (COMP)
23	Q9Z1T2	Thrombospondin-4
24	Q05421	Cytochrome P450 2E1 (EC 1.14.14.1) (4-nitrophenol 2-hydroxylase) (EC 1.14.13.n7) (CYPIIE1) (Cytochrome P450-ALC) (Cytochrome P450-J)
25	Q62059	Versican core protein (Chondroitin sulfate proteoglycan core protein 2) (Chondroitin sulfate proteoglycan 2) (Large fibroblast proteoglycan) (PG-M)
	Common significantly differentially expressed protein in plasma extracellular vesicles from mice shared across the AP vs AP+PgNVs, AP vs Control, and AP+PgNVs vs Control comparisons
1	Q61704	Inter-alpha-trypsin inhibitor heavy chain H3
	Common significantly differentially expressed protein in plasma extracellular vesicles from mice shared between the AP vs AP+PgNVs and AP+PgNVs vs Control comparisons
1	Q9DBF1	Alpha-aminoadipic semialdehyde dehydrogenase
